# Supplementary material for: Rhizosphere Microbiomes of Potato Cultivated under Bacillus subtilis Treatment Influence the Quality of Potato Tubers
Source: Int J Mol Sci. 2021 Nov 8;22(21):12065. doi: 10.3390/ijms222112065 (PMC8584837; doi:10.3390/ijms222112065)
Supplement: Supplementary file 1 [file ijms-22-12065-s001.zip]

Archive with 14 entries (14 files):
- FigureS1- Venn diagram of bacterial OTUs shows the similarity and differences between treat and control group. (A) Venn diagram of OTUs between D1C and D1T. (B) Venn diagram of OTUs bet.tif
- FigureS2- Venn diagram of fungal OTUs shows the similarity and differences between treat and control group.  (A) Venn diagram of OTUs between D1C and D1T. (B) Venn diagram of OTUs betwe.tif
- TableS1-  Statistic of sequencing data.xlsx
- TableS10- Statistics of 16S sequencing data from potato samples.xlsx
- TableS11- The species richness and diversity index of potato bacteria.xlsx
- TableS12- Specific OTUs in potato sample of DT indicated bacteria in genus.xlsx
- TableS2- List of samples.xlsx
- TableS3- Statistics of 16S sequencing data.xlsx
- TableS4- Statistics of ITS sequencing data.xlsx
- TableS5- 16S sequencing statistics of tags spliced by reads.xlsx
- TableS6- ITS sequencing statistics of tags spliced by reads.xlsx
- TableS7- Specific OTUs in soil sample of DT indicated bacteria in genus.xlsx
- TableS8- Specific OTUs in soil sample of DT indicated fungi in genus.xlsx
- TableS9- The species richness and diversity index of soil bacteria.xlsx
