# Supplementary material for: Rhizosphere Microbiomes of Potato Cultivated under Bacillus subtilis Treatment Influence the Quality of Potato Tubers
Source: Int J Mol Sci. 2021 Nov 8;22(21):12065. doi: 10.3390/ijms222112065 (PMC8584837; doi:10.3390/ijms222112065)
Supplement: Supplementary file 1 [file ijms-22-12065-s001.zip › TableS1- Statistic of sequencing data.xlsx]

## Sheet: Sheet1
Table 1 Statistic of sequencing data
Bacteria						Fungus
Sample ID	Raw Reads	Clean Reads	Effective(%)	Number of OTUs		Sample ID	Raw Reads	Clean Reads	Effective(%)	Number of OTUs
BT03337	70600*2	70069*2	99.25	1302		BT03337	67365*2	66471*2	98.67	403
BT03338	71148*2	70681*2	99.34	1627		BT03338	69872*2	67479*2	96.58	416
BT03339	71265*2	70784*2	99.33	1442		BT03339	73389*2	67814*2	92.4	392
BT03340	70184*2	69657*2	99.25	1702		BT03340	76529*2	67754*2	88.53	445
BT03341	67880*2	67420*2	99.32	1878		BT03341	77876*2	68251*2	87.64	491
BT03342	71352*2	70870*2	99.32	2032		BT03342	68915*2	67795*2	98.37	547
BT03343	71202*2	70704*2	99.3	1222		BT03343	65659*2	64775*2	98.65	358
BT03344	70135*2	69652*2	99.31	1203		BT03344	71172*2	68613*2	96.4	388
BT03345	69939*2	69457*2	99.31	1487		BT03345	78629*2	68133*2	86.65	426
BT03346	67943*2	67498*2	99.35	1993		BT03346	72960*2	68646*2	94.09	485
BT03347	70973*2	70456*2	99.27	1934		BT03347	77180*2	67812*2	87.86	428
BT03348	69939*2	69451*2	99.3	1971		BT03348	70722*2	68966*2	97.52	448
BT03349	71439*2	70975*2	99.35	1933		BT03349	64020*2	63525*2	99.23	464
BT03350	70205*2	69711*2	99.3	1904		BT03350	63713*2	63268*2	99.3	397
BT03351	67192*2	66739*2	99.33	1962		BT03351	70922*2	67494*2	95.17	463
BT03352	70335*2	69873*2	99.34	1935		BT03352	73184*2	68031*2	92.96	434
BT03353	67454*2	66942*2	99.24	1974		BT03353	65495*2	65028*2	99.29	446
BT03354	70209*2	69776*2	99.38	1967		BT03354	72370*2	67490*2	93.26	444
BT03355	69885*2	69372*2	99.27	1850		BT03355	64235*2	63526*2	98.9	380
BT03356	71046*2	70504*2	99.24	1686		BT03356	74968*2	67086*2	89.49	410
BT03357	70788*2	70276*2	99.28	1664		BT03357	70162*2	68065*2	97.01	443
BT03358	69962*2	69483*2	99.32	1804		BT03358	72587*2	67282*2	92.69	419
BT03359	71426*2	70925*2	99.3	1724		BT03359	77859*2	67230*2	86.35	473
BT03360	71127*2	70587*2	99.24	1807		BT03360	71132*2	70365*2	98.92	426
BT03361	70859*2	70400*2	99.35	1715		BT03361	65100*2	64388*2	98.91	395
BT03362	71223*2	70714*2	99.29	1867		BT03362	64742*2	64106*2	99.02	417
BT03363	66452*2	65970*2	99.27	1865		BT03363	72214*2	67942*2	94.08	378
BT03364	66992*2	66514*2	99.29	1919		BT03364	72959*2	67332*2	92.29	438
BT03365	67421*2	67000*2	99.38	1813		BT03365	64457*2	63939*2	99.2	434
BT03366	66361*2	65953*2	99.39	1928		BT03366	77594*2	67258*2	86.68	457
BT03367	70828*2	70325*2	99.29	1491		BT03367	69364*2	67499*2	97.31	368
BT03368	70255*2	69819*2	99.38	1180		BT03368	63108*2	62331*2	98.77	363
BT03369	70888*2	70406*2	99.32	1128		BT03369	79046*2	68044*2	86.08	361
BT03370	70243*2	69745*2	99.29	1615		BT03370	78202*2	67713*2	86.59	388
BT03371	71485*2	70995*2	99.31	1587		BT03371	77242*2	68469*2	88.64	409
BT03372	68531*2	68078*2	99.34	1472		BT03372	63982*2	63336*2	98.99	327
BT03373	66470*2	65968*2	99.24	921		BT03373	70814*2	67969*2	95.98	251
BT03374	70578*2	70085*2	99.3	1210		BT03374	77787*2	68282*2	87.78	326
BT03375	70443*2	69961*2	99.32	1153		BT03375	75649*2	68325*2	90.32	428
BT03376	70910*2	70440*2	99.34	1647		BT03376	73220*2	67643*2	92.38	400
BT03377	70908*2	70399*2	99.28	1657		BT03377	77327*2	68320*2	88.35	360
BT03378	70571*2	70065*2	99.28	1822		BT03378	70703*2	68233*2	96.51	428
BT03379	70905*2	70343*2	99.21	1885		BT03379	74739*2	68261*2	91.33	432
BT03380	69874*2	69370*2	99.28	1433		BT03380	65739*2	65216*2	99.2	354
BT03381	71202*2	70635*2	99.2	1683		BT03381	77682*2	68990*2	88.81	342
BT03382	66495*2	66002*2	99.26	1704		BT03382	74213*2	68388*2	92.15	431
BT03383	70333*2	69750*2	99.17	1971		BT03383	69012*2	68203*2	98.83	430
BT03384	68513*2	67977*2	99.22	1985		BT03384	75608*2	68168*2	90.16	378
BT03385	66893*2	66446*2	99.33	1568		BT03385	67507*2	65628*2	97.22	451
BT03386	70094*2	69644*2	99.36	1654		BT03386	74335*2	67696*2	91.07	411
BT03387	69790*2	69338*2	99.35	1592		BT03387	70326*2	68518*2	97.43	397
BT03388	70073*2	69575*2	99.29	1641		BT03388	69028*2	68041*2	98.57	414
BT03389	70201*2	69720*2	99.31	1678		BT03389	69642*2	68021*2	97.67	296
BT03390	69115*2	68127*2	98.57	1604		BT03390	76690*2	68658*2	89.53	456
BT03391	70047*2	69555*2	99.3	1956		BT03391	73130*2	69085*2	94.47	367
BT03392	70853*2	70371*2	99.32	1906		BT03392	64802*2	64110*2	98.93	465
BT03393	67138*2	66677*2	99.31	1818		BT03393	69068*2	68065*2	98.55	402
BT03394	70445*2	70052*2	99.44	1707		BT03394	78903*2	68511*2	86.83	425
BT03395	70506*2	70039*2	99.34	1736		BT03395	72922*2	68937*2	94.54	442
BT03396	70993*2	70509*2	99.32	1529		BT03396	68330*2	67536*2	98.84	374
BT03397	67228*2	66785*2	99.34	1107		BT03397	68176*2	67634*2	99.2	305
BT03398	71370*2	70917*2	99.37	1176		BT03398	68586*2	67649*2	98.63	323
BT03399	70354*2	69865*2	99.3	1111		BT03399	63694*2	62807*2	98.61	308
BT03400	67075*2	66691*2	99.43	1054		BT03400	74276*2	68195*2	91.81	254
BT03401	70536*2	70043*2	99.3	1150		BT03401	63228*2	62353*2	98.62	308
BT03402	70807*2	70303*2	99.29	1334		BT03402	75759*2	68605*2	90.56	341
BT03403	69966*2	69490*2	99.32	1001		BT03403	65940*2	64748*2	98.19	268
BT03404	70269*2	69733*2	99.24	991		BT03404	69612*2	67482*2	96.94	264
BT03405	71101*2	70627*2	99.33	1025		BT03405	73320*2	68037*2	92.79	249
BT03406	70519*2	70078*2	99.37	1698		BT03406	76283*2	67502*2	88.49	393
BT03407	66733*2	66341*2	99.41	1291		BT03407	67372*2	66764*2	99.1	283
BT03408	70507*2	70024*2	99.31	1543		BT03408	67869*2	67170*2	98.97	368
BT03409	66608*2	66126*2	99.28	1710		BT03409	78921*2	67886*2	86.02	332
BT03410	66561*2	66144*2	99.37	1365		BT03410	79470*2	67501*2	84.94	314
BT03411	71516*2	70139*2	98.07	1593		BT03411	69061*2	66793*2	96.72	304
BT03412	70318*2	69830*2	99.31	1867		BT03412	63526*2	62449*2	98.3	422
BT03413	70495*2	70061*2	99.38	1940		BT03413	75828*2	67662*2	89.23	483
BT03414	68981*2	68606*2	99.46	1880		BT03414	76527*2	67750*2	88.53	452
BT03415	69944*2	69497*2	99.36	1719		BT03415	70994*2	67799*2	95.5	411
BT03416	70602*2	70117*2	99.31	1483		BT03416	73114*2	68206*2	93.29	336
BT03417	67675*2	67255*2	99.38	1779		BT03417	65266*2	64568*2	98.93	427
BT03418	71517*2	71031*2	99.32	1674		BT03418	75186*2	68615*2	91.26	375
BT03419	66602*2	66152*2	99.32	1440		BT03419	65614*2	64841*2	98.82	373
BT03420	71064*2	70573*2	99.31	1172		BT03420	77565*2	67753*2	87.35	287
BT03421	68668*2	68197*2	99.31	1716		BT03421	65260*2	64212*2	98.39	326
BT03422	68868*2	68445*2	99.39	1763		BT03422	69482*2	68067*2	97.96	348
BT03423	70864*2	70421*2	99.37	1866		BT03423	76955*2	68661*2	89.22	435
BT03424	70299*2	69820*2	99.32	1356		BT03424	72171*2	63696*2	88.26	321
BT03425	71345*2	70848*2	99.3	1203		BT03425	66713*2	64858*2	97.22	295
BT03426	68370*2	67955*2	99.39	1328		BT03426	64921*2	64235*2	98.94	298
