# Supplementary material for: Rhizosphere Microbiomes of Potato Cultivated under Bacillus subtilis Treatment Influence the Quality of Potato Tubers
Source: Int J Mol Sci. 2021 Nov 8;22(21):12065. doi: 10.3390/ijms222112065 (PMC8584837; doi:10.3390/ijms222112065)
Supplement: Supplementary file 1 [file ijms-22-12065-s001.zip › TableS10- Statistics of 16S sequencing data from potato samples.xlsx]

## Sheet: Sheet1
Table S9 Statistics of 16S sequencing data from potato samples
SampleName	ReadsLength(bp)	RawData(Mbp)	Adapter(%)	NBase(%)	PloyBase(%)	LowQuality(%)	CleanData(Mbp)	DataUtilizationRatio(%)	RawReads	CleanReads	ReadUtilizationRatio(%)
PC1	249:249	376.15	0	0	0.502	0.019	372.95	99.15	755321*2	752785*2	99.66
PC2	249:249	385.07	0	0	0.499	0.02	381.84	99.16	773238*2	770694*2	99.67
PC3	250:250	356.5	0	0	0.514	0.019	353.42	99.14	712990*2	713179*2	100
PT1	249:249	367.33	0	0	0.552	0.02	363.99	99.09	737604*2	734725*2	99.61
PT2	249:249	379.92	0	0	0.533	0.021	376.58	99.12	762898*2	760234*2	99.65
PT3	249:249	397.15	0	0	0.505	0.019	393.82	99.16	797486*2	794433*2	99.62
