# Supplementary material for: Rhizosphere Microbiomes of Potato Cultivated under Bacillus subtilis Treatment Influence the Quality of Potato Tubers
Source: Int J Mol Sci. 2021 Nov 8;22(21):12065. doi: 10.3390/ijms222112065 (PMC8584837; doi:10.3390/ijms222112065)
Supplement: Supplementary file 1 [file ijms-22-12065-s001.zip › TableS11- The species richness and diversity index of potato bacteria.xlsx]

## Sheet: Sheet1
Table S10 The species richness and diversity index of potato bacteria
Sample ID	OTU number	Alpha diversity
		Chao	Ace	Shannon	Simpson	Coverage
PC1	104	120.235	123.31	0.209654	0.917063	0.99996
PC2	107	119.048	124.932	0.18164	0.931153	0.999962
PT1	105	140.429	137.536	0.204151	0.919292	0.999947
PT2	111	122.55	125.648	0.15871	0.943238	0.999964
