# Supplementary material for: Rhizosphere Microbiomes of Potato Cultivated under Bacillus subtilis Treatment Influence the Quality of Potato Tubers
Source: Int J Mol Sci. 2021 Nov 8;22(21):12065. doi: 10.3390/ijms222112065 (PMC8584837; doi:10.3390/ijms222112065)
Supplement: Supplementary file 1 [file ijms-22-12065-s001.zip › TableS12- Specific OTUs in potato sample of DT indicated bacteria in genus.xlsx]

## Sheet: Sheet1
Table S11 Specific OTUs in potato sample of DT indicated bacteria in genus
OUT-ID	Abundance	Discription
Otu129	7	Bacteria;Firmicutes;Bacilli;Bacillales;Staphylococcaceae;Staphylococcus
Otu127	7	Bacteria;Proteobacteria;Alphaproteobacteria;Rhodospirillales;Rhodospirillaceae
Otu126	7	Bacteria;Proteobacteria;Deltaproteobacteria;MIZ46
Otu124	6	Bacteria;Proteobacteria;Deltaproteobacteria
Otu122	10	Bacteria;Actinobacteria;Actinobacteria;Actinomycetales;Micrococcaceae;Arthrobacter;Arthrobacter_sanguinis
Otu121	17	Bacteria;Firmicutes;Bacilli;Lactobacillales;Streptococcaceae;Streptococcus;Streptococcus_infantis
Otu120	10	Bacteria;Proteobacteria;Betaproteobacteria;Burkholderiales;Comamonadaceae;Acidovorax;Acidovorax_wohlfahrtii
Otu61	28	Bacteria;Proteobacteria;Gammaproteobacteria;Xanthomonadales;Xanthomonadaceae;Aquimonas
Otu63	20	Bacteria;Planctomycetes;Planctomycetia;Gemmatales;Gemmataceae
Otu62	23	Bacteria;Firmicutes;Clostridia;Clostridiales;Clostridiaceae;SMB53
Otu65	20	Bacteria;Proteobacteria;Alphaproteobacteria;Sphingomonadales;Sphingomonadaceae;Sphingobium;Sphingobium_xenophagum
Otu64	19	Bacteria;Firmicutes;Clostridia;Clostridiales;Lachnospiraceae
Otu67	22	Bacteria;Proteobacteria;Betaproteobacteria
Otu66	18	Bacteria;Actinobacteria;Actinobacteria;Actinomycetales;Corynebacteriaceae;Corynebacterium;Corynebacterium_stationis
Otu69	20	Bacteria;Elusimicrobia;Elusimicrobia;Elusimicrobiales
Otu184	4	Bacteria;Actinobacteria;Thermoleophilia;Solirubrobacterales;Patulibacteraceae;Patulibacter
Otu158	4	Bacteria;Armatimonadetes;Fimbriimonadia;Fimbriimonadales;Fimbriimonadaceae;Fimbriimonas
Otu159	7	Bacteria;Proteobacteria;Gammaproteobacteria;Pseudomonadales;Moraxellaceae;Enhydrobacter
Otu198	3	Bacteria;Thermi;Deinococci;Thermales;Thermaceae;Thermus
Otu157	7	Bacteria;Proteobacteria;Deltaproteobacteria;Myxococcales;0319-6G20
Otu72	18	Bacteria;Firmicutes;Bacilli;Bacillales;Staphylococcaceae;Jeotgalicoccus
Otu71	24	Bacteria;Proteobacteria;Deltaproteobacteria;MIZ46
Otu77	20	Bacteria;Actinobacteria;Actinobacteria;Actinomycetales;Dermabacteraceae;Brachybacterium
Otu78	14	Bacteria;OD1;ZB2
Otu79	17	Bacteria;Proteobacteria;Alphaproteobacteria;Rhodobacterales;Rhodobacteraceae;Rhodobacter
Otu194	4	Bacteria;Proteobacteria;Deltaproteobacteria;Bdellovibrionales;Bdellovibrionaceae;Bdellovibrio
Otu195	7	Bacteria;Bacteroidetes;Sphingobacteriia;Sphingobacteriales;Sphingobacteriaceae;Sphingobacterium
Otu237	2	Bacteria;Proteobacteria;Gammaproteobacteria;Xanthomonadales;Xanthomonadaceae
Otu233	2	Bacteria;Thermi;Deinococci;Deinococcales;Trueperaceae;B-42
Otu230	4	Bacteria;Proteobacteria;Alphaproteobacteria;Sphingomonadales;Sphingomonadaceae;Sphingopyxis;Sphingopyxis_alaskensis
Otu149	8	Bacteria;Bacteroidetes;Flavobacteriia;Flavobacteriales;Weeksellaceae;Elizabethkingia;Elizabethkingia_meningoseptica
Otu229	35	Bacteria;Proteobacteria;Gammaproteobacteria;Pseudomonadales;Moraxellaceae;Acinetobacter;Acinetobacter_lwoffii
Otu141	6	Bacteria;Bacteroidetes;Flavobacteriia;Flavobacteriales;Flavobacteriaceae;Flavobacterium
Otu140	5	Bacteria;Proteobacteria;Deltaproteobacteria;Bdellovibrionales;Bacteriovoracaceae
Otu143	6	Bacteria;Proteobacteria;Alphaproteobacteria;Rhodospirillales;Acetobacteraceae
Otu144	8	Bacteria;Proteobacteria;Betaproteobacteria;Rhodocyclales;Rhodocyclaceae;Dechloromonas
Otu49	33	Bacteria;Proteobacteria;Alphaproteobacteria;Rhodospirillales;Rhodospirillaceae;Elstera;Elstera_litoralis
Otu47	39	Bacteria;WPS-2
Otu45	33	Bacteria;Proteobacteria;Betaproteobacteria;Methylophilales;Methylophilaceae
Otu42	44	Bacteria;Firmicutes;Clostridia;Clostridiales;Lachnospiraceae;Clostridium;Clostridium_citroniae
Otu242	2	Bacteria;Proteobacteria;Betaproteobacteria;MND1
Otu241	3	Bacteria;OD1;ZB2
Otu221	6	Bacteria;Bacteroidetes;Cytophagia;Cytophagales;Cytophagaceae;Emticicia
Otu58	29	Bacteria;Proteobacteria;Alphaproteobacteria;Rhodospirillales;Rhodospirillaceae
Otu50	38	Bacteria;Proteobacteria;Deltaproteobacteria;Myxococcales;Myxococcaceae
Otu53	32	Bacteria;Chloroflexi;Anaerolineae;SBR1031;oc28
Otu55	40	Bacteria;Proteobacteria;Alphaproteobacteria;Rhodobacterales;Rhodobacteraceae;Paracoccus
Otu56	34	Bacteria;Proteobacteria;Alphaproteobacteria;Sphingomonadales;Erythrobacteraceae
Otu57	26	Bacteria;Proteobacteria;Betaproteobacteria;MND1
Otu251	4	Bacteria;Chlamydiae;Chlamydiia;Chlamydiales
Otu252	2	Bacteria;Chloroflexi;Thermomicrobia;AKYG1722
Otu255	2	Bacteria;Proteobacteria;Alphaproteobacteria;Rickettsiales
Otu254	2	Bacteria;Proteobacteria;Alphaproteobacteria;Rhizobiales;Bradyrhizobiaceae;Bosea;Bosea_genosp.
Otu257	2	Bacteria;Firmicutes;Bacilli;Bacillales;Bacillaceae
Otu22	162	Bacteria;Proteobacteria;Alphaproteobacteria;Caulobacterales;Caulobacteraceae;Brevundimonas;Brevundimonas_diminuta
Otu175	5	Bacteria;WPS-2
Otu171	11	Bacteria;Proteobacteria;Gammaproteobacteria;Enterobacteriales;Enterobacteriaceae;Enterobacter;Enterobacter_cloacae
Otu178	4	Bacteria;Proteobacteria;Deltaproteobacteria;Bdellovibrionales;Bacteriovoracaceae
Otu116	6	Bacteria;Acidobacteria;Solibacteres;Solibacterales
Otu114	9	Bacteria;Proteobacteria;Gammaproteobacteria;Legionellales;Coxiellaceae
Otu115	7	Bacteria;Proteobacteria;Alphaproteobacteria
Otu112	8	Bacteria;Proteobacteria;Deltaproteobacteria;Bdellovibrionales;Bdellovibrionaceae;Bdellovibrio;Bdellovibrio_bacteriovorus
Otu206	3	Bacteria;Cyanobacteria;Chloroplast;Stramenopiles
Otu203	4	Bacteria;Actinobacteria;Actinobacteria;Actinomycetales;Geodermatophilaceae;Geodermatophilus
Otu118	9	Bacteria;Chlamydiae;Chlamydiia;Chlamydiales;Rhabdochlamydiaceae;Candidatus_Rhabdochlamydia
Otu119	14	Bacteria;Proteobacteria;Deltaproteobacteria;Myxococcales;0319-6G20
Otu185	6	Bacteria;Proteobacteria;Alphaproteobacteria;Rickettsiales
Otu38	51	Bacteria;Proteobacteria;Deltaproteobacteria;Myxococcales
Otu39	40	Bacteria;Proteobacteria;Deltaproteobacteria;GMD14H09
Otu37	45	Bacteria;Proteobacteria;Deltaproteobacteria;Myxococcales
Otu33	71	Bacteria;Proteobacteria;Betaproteobacteria;Burkholderiales;Comamonadaceae
Otu163	6	Bacteria;Bacteroidetes;Flavobacteriia;Flavobacteriales;Weeksellaceae;Chryseobacterium
Otu162	5	Bacteria;Proteobacteria;Alphaproteobacteria;BD7-3
Otu161	5	Bacteria;OD1;SM2F11
Otu160	6	Bacteria;Proteobacteria;Gammaproteobacteria;Pseudomonadales;Moraxellaceae;Psychrobacter
Otu166	5	Bacteria;Proteobacteria;Alphaproteobacteria
Otu165	5	Bacteria;Chlamydiae;Chlamydiia;Chlamydiales;Rhabdochlamydiaceae;Candidatus_Rhabdochlamydia
Otu164	4	Bacteria;Bacteroidetes;Sphingobacteriia;Sphingobacteriales
Otu105	9	Bacteria;Cyanobacteria;4C0d-2;MLE1-12
Otu104	10	Bacteria;Bacteroidetes;Saprospirae;Saprospirales;Chitinophagaceae;Sediminibacterium
Otu107	10	Bacteria;Proteobacteria;Alphaproteobacteria;Rhodospirillales;Rhodospirillaceae
Otu106	8	Bacteria;Proteobacteria;Gammaproteobacteria;Alteromonadales;Chromatiaceae;Rheinheimera
Otu101	10	Bacteria;Proteobacteria;Alphaproteobacteria;Rhizobiales;Hyphomicrobiaceae
Otu100	14	Bacteria;Proteobacteria;Betaproteobacteria;Burkholderiales;Comamonadaceae
Otu103	9	Bacteria;Proteobacteria;Gammaproteobacteria;Alteromonadales;Shewanellaceae;Shewanella
Otu199	8	Bacteria;Proteobacteria;Betaproteobacteria;Rhodocyclales;Rhodocyclaceae;Azospira
Otu83	13	Bacteria;Proteobacteria;Alphaproteobacteria;Rhizobiales;Xanthobacteraceae;Xanthobacter
Otu82	12	Bacteria;Proteobacteria;Gammaproteobacteria;Alteromonadales;Chromatiaceae;Rheinheimera
Otu81	14	Bacteria;Proteobacteria;Alphaproteobacteria;Rhizobiales;Hyphomicrobiaceae;Devosia
Otu87	16	Bacteria;Bacteroidetes;Sphingobacteriia;Sphingobacteriales;Sphingobacteriaceae
Otu84	12	Bacteria;Proteobacteria;Gammaproteobacteria;Xanthomonadales;Sinobacteraceae
Otu189	4	Bacteria;Actinobacteria;Rubrobacteria;Rubrobacterales;Rubrobacteraceae;Rubrobacter
Otu192	4	Bacteria;Cyanobacteria;4C0d-2;SM2F09
Otu188	3	Bacteria;Actinobacteria;Actinobacteria;Actinomycetales;Gordoniaceae;Gordonia
Otu130	8	Bacteria;Bacteroidetes;Cytophagia;Cytophagales;Cytophagaceae;Spirosoma
Otu132	6	Bacteria;Actinobacteria;Actinobacteria;Actinomycetales;Actinomycetaceae
Otu133	9	Bacteria;Proteobacteria;Deltaproteobacteria;MIZ46
Otu135	6	Bacteria;Proteobacteria;Deltaproteobacteria;Myxococcales
Otu137	7	Bacteria;Thermi;Deinococci;Thermales;Thermaceae;Thermus
Otu138	6	Bacteria;Proteobacteria;Betaproteobacteria;Burkholderiales;Comamonadaceae;Comamonas
Otu139	8	Bacteria;Actinobacteria;Actinobacteria;Actinomycetales;Actinomycetaceae;Actinomyces
Otu223	2	Bacteria;OP8;OP8_1
Otu225	21	Bacteria;Proteobacteria;Alphaproteobacteria;Caulobacterales;Caulobacteraceae;Mycoplana
Otu17	177	Bacteria;Proteobacteria
Otu186	5	Bacteria;Proteobacteria;Betaproteobacteria;Burkholderiales;Alcaligenaceae;Alcaligenes;Alcaligenes_faecalis
Otu181	3	Bacteria;Proteobacteria;Alphaproteobacteria
Otu98	12	Bacteria;Proteobacteria;Gammaproteobacteria;Pseudomonadales;Pseudomonadaceae;Pseudomonas
Otu94	9	Bacteria;Bacteroidetes;Saprospirae;Saprospirales;Chitinophagaceae
Otu95	13	Bacteria;Bacteroidetes;Flavobacteriia;Flavobacteriales;Flavobacteriaceae;Flavobacterium
Otu96	8	Bacteria;Bacteroidetes;Sphingobacteriia;Sphingobacteriales
Otu97	13	Bacteria;Cyanobacteria;4C0d-2;MLE1-12
Otu91	10	Bacteria;Thermi;Deinococci;Deinococcales;Deinococcaceae;Deinococcus
Otu92	11	Bacteria;Proteobacteria;Betaproteobacteria;Burkholderiales;Comamonadaceae
Otu93	9	Bacteria;Acidobacteria;Solibacteres;Solibacterales
