# Supplementary material for: Rhizosphere Microbiomes of Potato Cultivated under Bacillus subtilis Treatment Influence the Quality of Potato Tubers
Source: Int J Mol Sci. 2021 Nov 8;22(21):12065. doi: 10.3390/ijms222112065 (PMC8584837; doi:10.3390/ijms222112065)
Supplement: Supplementary file 1 [file ijms-22-12065-s001.zip › TableS2- List of samples.xlsx]

## Sheet: Sheet1
Table S1 List of samples
Time stage	Group of soil ID	Sample of soil ID
24/2/2019	D1C	BT03337
		BT03338
		BT03339
		BT03340
		BT03341
		BT03342
		BT03343
		BT03344
		BT03345
		BT03346
		BT03347
		BT03348
		BT03349
		BT03350
		BT03351
24/2/2019	D1T	BT03352
		BT03353
		BT03354
		BT03355
		BT03356
		BT03357
		BT03358
		BT03359
		BT03360
		BT03361
		BT03362
		BT03363
		BT03364
		BT03365
		BT03366
14/4/2019	D2C	BT03367
		BT03368
		BT03369
		BT03370
		BT03371
		BT03372
		BT03373
		BT03374
		BT03375
		BT03376
		BT03377
		BT03378
		BT03379
		BT03380
		BT03381
14/4/2019	D2T	BT03382
		BT03383
		BT03384
		BT03385
		BT03386
		BT03387
		BT03388
		BT03389
		BT03390
		BT03391
		BT03392
		BT03393
		BT03394
		BT03395
		BT03396
8/6/2019	D3C	BT03397
		BT03398
		BT03399
		BT03400
		BT03401
		BT03402
		BT03403
		BT03404
		BT03405
		BT03406
		BT03407
		BT03408
		BT03409
		BT03410
		BT03411
8/6/2019	D3T	BT03412
		BT03413
		BT03414
		BT03415
		BT03416
		BT03417
		BT03418
		BT03419
		BT03420
		BT03421
		BT03422
		BT03423
		BT03424
		BT03425
		BT03426
