# Supplementary material for: Rhizosphere Microbiomes of Potato Cultivated under Bacillus subtilis Treatment Influence the Quality of Potato Tubers
Source: Int J Mol Sci. 2021 Nov 8;22(21):12065. doi: 10.3390/ijms222112065 (PMC8584837; doi:10.3390/ijms222112065)
Supplement: Supplementary file 1 [file ijms-22-12065-s001.zip › TableS3- Statistics of 16S sequencing data.xlsx]

## Sheet: Sheet1
Table S2 Statistics of 16S sequencing data
SampleName	ReadsLength(bp)	RawData(Mbp)	Adapter(%)	NBase(%)	PloyBase(%)	LowQuality(%)	CleanData(Mbp)	DataUtilizationRatio(%)	RawReads	CleanReads	ReadUtilizationRatio(%)
BT03337	249:249	35.16	0	0	0.69	0.009	34.79	98.95	70600*2	70069*2	99.25
BT03338	249:249	35.43	0	0	0.644	0.016	35.09	99.04	71148*2	70681*2	99.34
BT03339	249:249	35.49	0	0	0.622	0.011	35.16	99.07	71265*2	70784*2	99.33
BT03340	249:249	34.95	0	0	0.683	0.01	34.59	98.96	70184*2	69657*2	99.25
BT03341	249:249	33.8	0	0	0.624	0.011	33.48	99.05	67880*2	67420*2	99.32
BT03342	249:249	35.53	0	0	0.635	0.009	35.19	99.03	71352*2	70870*2	99.32
BT03343	249:249	35.46	0	0	0.662	0.009	35.11	99.02	71202*2	70704*2	99.3
BT03344	249:249	34.93	0	0	0.659	0.011	34.58	99.01	70135*2	69652*2	99.31
BT03345	249:249	34.83	0	0	0.638	0.011	34.49	99.03	69939*2	69457*2	99.31
BT03346	249:249	33.84	0	0	0.608	0.009	33.53	99.09	67943*2	67498*2	99.35
BT03347	249:249	35.35	0	0	0.693	0.011	34.98	98.97	70973*2	70456*2	99.27
BT03348	249:249	34.83	0	0	0.659	0.01	34.48	99	69939*2	69451*2	99.3
BT03349	249:249	35.58	0	0	0.62	0.011	35.24	99.06	71439*2	70975*2	99.35
BT03350	249:249	34.96	0	0	0.66	0.012	34.62	99.01	70205*2	69711*2	99.3
BT03351	249:249	33.46	0	0	0.629	0.013	33.14	99.05	67192*2	66739*2	99.33
BT03352	249:249	35.03	0	0	0.624	0.011	34.69	99.04	70335*2	69873*2	99.34
BT03353	249:249	33.59	0	0	0.7	0.014	33.24	98.94	67454*2	66942*2	99.24
BT03354	249:249	34.96	0	0	0.613	0.011	34.64	99.07	70209*2	69776*2	99.38
BT03355	249:249	34.8	0	0	0.677	0.012	34.45	98.99	69885*2	69372*2	99.27
BT03356	249:249	35.38	0	0	0.708	0.011	35.01	98.95	71046*2	70504*2	99.24
BT03357	249:249	35.25	0	0	0.678	0.013	34.89	98.97	70788*2	70276*2	99.28
BT03358	249:249	34.84	0	0	0.66	0.008	34.5	99.02	69962*2	69483*2	99.32
BT03359	249:249	35.57	0	0	0.631	0.013	35.22	99.02	71426*2	70925*2	99.3
BT03360	249:249	35.42	0	0	0.705	0.012	35.04	98.92	71127*2	70587*2	99.24
BT03361	249:249	35.29	0	0	0.622	0.011	34.96	99.07	70859*2	70400*2	99.35
BT03362	249:249	35.47	0	0	0.651	0.012	35.12	99.02	71223*2	70714*2	99.29
BT03363	249:249	33.09	0	0	0.698	0.009	32.76	98.98	66452*2	65970*2	99.27
BT03364	249:249	33.36	0	0	0.647	0.014	33.03	99	66992*2	66514*2	99.29
BT03365	249:249	33.58	0	0	0.6	0.014	33.26	99.06	67421*2	67000*2	99.38
BT03366	249:249	33.05	0	0	0.582	0.014	32.75	99.11	66361*2	65953*2	99.39
BT03367	249:249	35.27	0	0	0.649	0.011	34.93	99.03	70828*2	70325*2	99.29
BT03368	249:249	34.99	0	0	0.614	0.009	34.66	99.06	70255*2	69819*2	99.38
BT03369	249:249	35.3	0	0	0.65	0.01	34.95	99	70888*2	70406*2	99.32
BT03370	249:249	34.98	0	0	0.662	0.015	34.63	99	70243*2	69745*2	99.29
BT03371	249:249	35.6	0	0	0.653	0.01	35.25	99.02	71485*2	70995*2	99.31
BT03372	249:249	34.13	0	0	0.614	0.01	33.81	99.07	68531*2	68078*2	99.34
BT03373	249:249	33.1	0	0	0.684	0.015	32.76	98.98	66470*2	65968*2	99.24
BT03374	249:249	35.15	0	0	0.657	0.011	34.8	99.01	70578*2	70085*2	99.3
BT03375	249:249	35.08	0	0	0.653	0.007	34.75	99.06	70443*2	69961*2	99.32
BT03376	249:249	35.31	0	0	0.62	0.017	34.97	99.03	70910*2	70440*2	99.34
BT03377	249:249	35.31	0	0	0.664	0.007	34.96	99	70908*2	70399*2	99.28
BT03378	249:249	35.14	0	0	0.66	0.013	34.8	99.01	70571*2	70065*2	99.28
BT03379	249:249	35.31	0	0	0.704	0.013	34.94	98.95	70905*2	70343*2	99.21
BT03380	249:249	34.8	0	0	0.663	0.013	34.45	99.01	69874*2	69370*2	99.28
BT03381	249:249	35.46	0	0	0.723	0.012	35.08	98.93	71202*2	70635*2	99.2
BT03382	249:249	33.11	0	0	0.678	0.009	32.78	99	66495*2	66002*2	99.26
BT03383	249:249	35.03	0	0	0.74	0.006	34.64	98.9	70333*2	69750*2	99.17
BT03384	249:249	34.12	0	0	0.714	0.008	33.75	98.92	68513*2	67977*2	99.22
BT03385	249:249	33.31	0	0	0.603	0.01	33	99.07	66893*2	66446*2	99.33
BT03386	249:249	34.91	0	0	0.596	0.013	34.59	99.09	70094*2	69644*2	99.36
BT03387	249:249	34.76	0	0	0.6	0.012	34.44	99.09	69790*2	69338*2	99.35
BT03388	249:249	34.9	0	0	0.645	0.01	34.55	99.01	70073*2	69575*2	99.29
BT03389	249:249	34.96	0	0	0.626	0.013	34.63	99.06	70201*2	69720*2	99.31
BT03390	249:245	34.14	0	0	0.591	0.012	33.83	99.09	69115*2	68127*2	98.57
BT03391	249:249	34.88	0	0	0.659	0.008	34.54	99.02	70047*2	69555*2	99.3
BT03392	249:249	35.29	0	0	0.643	0.011	34.94	99.02	70853*2	70371*2	99.32
BT03393	249:249	33.44	0	0	0.64	0.009	33.11	99.04	67138*2	66677*2	99.31
BT03394	249:249	35.08	0	0	0.56	0.011	34.78	99.14	70445*2	70052*2	99.44
BT03395	249:249	35.11	0	0	0.62	0.01	34.78	99.05	70506*2	70039*2	99.34
BT03396	249:249	35.35	0	0	0.657	0.008	35	99	70993*2	70509*2	99.32
BT03397	249:249	33.48	0	0	0.612	0.014	33.17	99.07	67228*2	66785*2	99.34
BT03398	249:249	35.54	0	0	0.612	0.014	35.21	99.07	71370*2	70917*2	99.37
BT03399	249:249	35.04	0	0	0.647	0.009	34.7	99.04	70354*2	69865*2	99.3
BT03400	249:249	33.4	0	0	0.57	0.016	33.11	99.11	67075*2	66691*2	99.43
BT03401	249:249	35.13	0	0	0.637	0.012	34.78	99.01	70536*2	70043*2	99.3
BT03402	249:249	35.26	0	0	0.651	0.006	34.92	99.03	70807*2	70303*2	99.29
BT03403	249:249	34.84	0	0	0.633	0.01	34.51	99.04	69966*2	69490*2	99.32
BT03404	249:249	34.99	0	0	0.693	0.016	34.62	98.93	70269*2	69733*2	99.24
BT03405	249:249	35.41	0	0	0.632	0.013	35.07	99.04	71101*2	70627*2	99.33
BT03406	249:249	35.12	0	0	0.615	0.005	34.8	99.09	70519*2	70078*2	99.37
BT03407	249:249	33.23	0	0	0.562	0.01	32.94	99.12	66733*2	66341*2	99.41
BT03408	249:249	35.11	0	0	0.634	0.012	34.77	99.02	70507*2	70024*2	99.31
BT03409	249:249	33.17	0	0	0.656	0.01	32.84	98.99	66608*2	66126*2	99.28
BT03410	249:249	33.15	0	0	0.616	0.011	32.85	99.09	66561*2	66144*2	99.37
BT03411	249:243	35.19	0	0	0.669	0.014	34.83	98.99	71516*2	70139*2	98.07
BT03412	249:249	35.02	0	0	0.622	0.01	34.68	99.03	70318*2	69830*2	99.31
BT03413	249:249	35.11	0	0	0.593	0.011	34.78	99.08	70495*2	70061*2	99.38
BT03414	249:249	34.35	0	0	0.581	0.013	34.05	99.11	68981*2	68606*2	99.46
BT03415	249:249	34.83	0	0	0.616	0.011	34.51	99.08	69944*2	69497*2	99.36
BT03416	249:249	35.16	0	0	0.653	0.012	34.81	99	70602*2	70117*2	99.31
BT03417	249:249	33.7	0	0	0.59	0.012	33.39	99.08	67675*2	67255*2	99.38
BT03418	249:249	35.62	0	0	0.666	0.013	35.26	99	71517*2	71031*2	99.32
BT03419	249:249	33.17	0	0	0.633	0.014	32.85	99.05	66602*2	66152*2	99.32
BT03420	249:249	35.39	0	0	0.627	0.013	35.05	99.04	71064*2	70573*2	99.31
BT03421	249:249	34.2	0	0	0.624	0.008	33.87	99.04	68668*2	68197*2	99.31
BT03422	249:249	34.3	0	0	0.607	0.011	33.99	99.09	68868*2	68445*2	99.39
BT03423	249:249	35.29	0	0	0.596	0.012	34.97	99.09	70864*2	70421*2	99.37
BT03424	249:249	35.01	0	0	0.637	0.021	34.66	99	70299*2	69820*2	99.32
BT03425	249:249	35.53	0	0	0.653	0.012	35.17	98.99	71345*2	70848*2	99.3
BT03426	249:249	34.05	0	0	0.613	0.007	33.73	99.07	68370*2	67955*2	99.39
