# Supplementary material for: Rhizosphere Microbiomes of Potato Cultivated under Bacillus subtilis Treatment Influence the Quality of Potato Tubers
Source: Int J Mol Sci. 2021 Nov 8;22(21):12065. doi: 10.3390/ijms222112065 (PMC8584837; doi:10.3390/ijms222112065)
Supplement: Supplementary file 1 [file ijms-22-12065-s001.zip › TableS4- Statistics of ITS sequencing data.xlsx]

## Sheet: CleanData_stat
Table S3 Statistics of ITS sequencing data
SampleName	ReadsLength(bp)	RawData(Mbp)	Adapter(%)	NBase(%)	PloyBase(%)	LowQuality(%)	CleanData(Mbp)	DataUtilizationRatio(%)	RawReads	CleanReads	ReadUtilizationRatio(%)
BT03337	249:249	32.9	0	0	0.871	0.017	32.47	98.69	67365*2	66471*2	98.67
BT03338	249:249	33.49	0	0	0.596	0.015	33.18	99.07	69872*2	67479*2	96.58
BT03339	249:249	33.66	0	0	0.646	0.013	33.34	99.04	73389*2	67814*2	92.4
BT03340	249:249	33.43	0	0	0.549	0.013	33.13	99.1	76529*2	67754*2	88.53
BT03341	249:249	33.44	0	0	0.476	0.016	33.17	99.18	77876*2	68251*2	87.64
BT03342	249:249	33.59	0	0	0.772	0.016	33.2	98.85	68915*2	67795*2	98.37
BT03343	249:249	31.88	0	0	0.92	0.012	31.47	98.71	65659*2	64775*2	98.65
BT03344	249:249	33.92	0	0	0.633	0.012	33.57	98.98	71172*2	68613*2	96.4
BT03345	249:249	34.2	0	0	1.628	0.016	33.49	97.92	78629*2	68133*2	86.65
BT03346	249:249	33.78	0	0	0.461	0.015	33.51	99.2	72960*2	68646*2	94.09
BT03347	249:249	33.45	0	0	0.454	0.018	33.19	99.21	77180*2	67812*2	87.86
BT03348	222:222	33.96	0	0	0.383	0.015	33.72	99.29	70722*2	68966*2	97.52
BT03349	206:206	31.5	0	0	0.412	0.01	31.26	99.24	64020*2	63525*2	99.23
BT03350	249:249	31.35	0	0	0.352	0.008	31.14	99.33	63713*2	63268*2	99.3
BT03351	249:249	33.63	0	0	0.868	0.01	33.19	98.7	70922*2	67494*2	95.17
BT03352	249:249	33.78	0	0	0.326	0.013	33.56	99.36	73184*2	68031*2	92.96
BT03353	219:219	32.24	0	0	0.368	0.009	32.02	99.31	65495*2	65028*2	99.29
BT03354	249:249	33.4	0	0	0.334	0.015	33.18	99.34	72370*2	67490*2	93.26
BT03355	249:249	31.87	0	0	0.591	0.016	31.53	98.93	64235*2	63526*2	98.9
BT03356	249:249	33.32	0	0	0.35	0.008	33.11	99.37	74968*2	67086*2	89.49
BT03357	249:249	34.15	0	0	0.589	0.014	33.8	98.98	70162*2	68065*2	97.01
BT03358	249:249	33.32	0	0	0.387	0.015	33.08	99.28	72587*2	67282*2	92.69
BT03359	249:249	33.58	0	0	0.809	0.013	33.13	98.66	77859*2	67230*2	86.35
BT03360	249:249	34	0	0	0.451	0.016	33.71	99.15	71132*2	70365*2	98.92
BT03361	249:249	31.88	0	0	0.693	0.016	31.55	98.95	65100*2	64388*2	98.91
BT03362	249:249	31.93	0	0	0.599	0.015	31.63	99.07	64742*2	64106*2	99.02
BT03363	249:249	34.41	0	0	1.554	0.015	33.73	98.01	72214*2	67942*2	94.08
BT03364	249:249	33.46	0	0	0.396	0.011	33.23	99.32	72959*2	67332*2	92.29
BT03365	249:249	31.76	0	0	0.473	0.017	31.52	99.22	64457*2	63939*2	99.2
BT03366	249:249	33.48	0	0	0.91	0.01	33.05	98.73	77594*2	67258*2	86.68
BT03367	249:249	33.61	0	0	0.857	0.013	33.19	98.76	69364*2	67499*2	97.31
BT03368	249:249	30.8	0	0	0.83	0.009	30.43	98.8	63108*2	62331*2	98.77
BT03369	249:249	33.97	0	0	0.902	0.008	33.54	98.73	79046*2	68044*2	86.08
BT03370	249:249	33.56	0	0	0.404	0.013	33.31	99.27	78202*2	67713*2	86.59
BT03371	249:249	34	0	0	0.518	0.011	33.7	99.12	77242*2	68469*2	88.64
BT03372	249:249	31.63	0	0	0.643	0.01	31.33	99.05	63982*2	63336*2	98.99
BT03373	249:249	33.97	0	0	1.218	0.013	33.43	98.41	70814*2	67969*2	95.98
BT03374	249:249	34.14	0	0	0.957	0.009	33.65	98.57	77787*2	68282*2	87.78
BT03375	249:249	34.64	0	0	2.418	0.012	33.67	97.21	75649*2	68325*2	90.32
BT03376	249:249	33.55	0	0	0.607	0.01	33.22	99.02	73220*2	67643*2	92.38
BT03377	249:249	33.91	0	0	0.339	0.013	33.7	99.37	77327*2	68320*2	88.35
BT03378	249:249	33.86	0	0	0.467	0.011	33.58	99.18	70703*2	68233*2	96.51
BT03379	249:249	33.99	0	0	0.494	0.014	33.71	99.16	74739*2	68261*2	91.33
BT03380	249:249	32.45	0	0	0.436	0.01	32.21	99.25	65739*2	65216*2	99.2
BT03381	217:217	33.83	0	0	0.501	0.014	33.54	99.14	77682*2	68990*2	88.81
BT03382	249:249	33.95	0	0	0.384	0.014	33.7	99.26	74213*2	68388*2	92.15
BT03383	222:222	33.78	0	0	0.467	0.014	33.5	99.16	69012*2	68203*2	98.83
BT03384	249:249	33.87	0	0	0.329	0.013	33.65	99.36	75608*2	68168*2	90.16
BT03385	249:249	33.08	0	0	2.262	0.015	32.16	97.24	67507*2	65628*2	97.22
BT03386	249:249	33.38	0	0	0.486	0.015	33.1	99.17	74335*2	67696*2	91.07
BT03387	249:249	33.81	0	0	0.394	0.014	33.56	99.26	70326*2	68518*2	97.43
BT03388	249:249	33.59	0	0	0.997	0.014	33.11	98.58	69028*2	68041*2	98.57
BT03389	217:217	33.58	0	0	1.907	0.024	32.8	97.66	69642*2	68021*2	97.67
BT03390	249:249	34.28	0	0	1.474	0.023	33.6	98.03	76690*2	68658*2	89.53
BT03391	249:249	33.68	0	0	0.465	0.021	33.39	99.13	73130*2	69085*2	94.47
BT03392	249:249	31.78	0	0	0.58	0.012	31.44	98.95	64802*2	64110*2	98.93
BT03393	249:249	33.91	0	0	0.963	0.015	33.42	98.58	69068*2	68065*2	98.55
BT03394	249:249	33.77	0	0	0.538	0.012	33.48	99.13	78903*2	68511*2	86.83
BT03395	249:249	34.38	0	0	1.639	0.012	33.66	97.91	72922*2	68937*2	94.54
BT03396	249:249	33.28	0	0	0.649	0.013	32.9	98.86	68330*2	67536*2	98.84
BT03397	249:249	33.47	0	0	0.415	0.012	33.21	99.23	68176*2	67634*2	99.2
BT03398	249:249	33.69	0	0	0.693	0.01	33.34	98.97	68586*2	67649*2	98.63
BT03399	249:249	31.13	0	0	0.914	0.016	30.72	98.68	63694*2	62807*2	98.61
BT03400	249:249	33.82	0	0	0.398	0.007	33.59	99.31	74276*2	68195*2	91.81
BT03401	249:249	31.12	0	0	0.949	0.01	30.71	98.65	63228*2	62353*2	98.62
BT03402	249:249	34.36	0	0	2.216	0.006	33.54	97.62	75759*2	68605*2	90.56
BT03403	249:249	32.74	0	0	1.179	0.126	32.17	98.25	65940*2	64748*2	98.19
BT03404	249:249	33.66	0	0	0.555	0.011	33.36	99.1	69612*2	67482*2	96.94
BT03405	249:249	34.35	0	0	0.853	0.063	33.77	98.32	73320*2	68037*2	92.79
BT03406	249:249	33.5	0	0	0.42	0.018	33.23	99.19	76283*2	67502*2	88.49
BT03407	249:249	33.16	0	0	0.5	0.01	32.88	99.15	67372*2	66764*2	99.1
BT03408	249:249	33.34	0	0	0.589	0.019	33.01	99.01	67869*2	67170*2	98.97
BT03409	222:222	33.85	0	0	0.512	0.015	33.51	99	78921*2	67886*2	86.02
BT03410	249:249	33.73	0	0	0.544	0.026	33.37	98.92	79470*2	67501*2	84.94
BT03411	249:249	33.51	0	0	0.553	0.081	33.17	98.98	69061*2	66793*2	96.72
BT03412	249:249	31.22	0	0	1.211	0.012	30.71	98.38	63526*2	62449*2	98.3
BT03413	249:249	33.67	0	0	0.883	0.016	33.22	98.65	75828*2	67662*2	89.23
BT03414	249:249	33.89	0	0	1.432	0.018	33.22	98.04	76527*2	67750*2	88.53
BT03415	249:249	33.6	0	0	0.377	0.012	33.36	99.27	70994*2	67799*2	95.5
BT03416	249:249	35.39	0	0	4.613	0.016	33.58	94.89	73114*2	68206*2	93.29
BT03417	249:249	31.92	0	0	0.646	0.014	31.58	98.96	65266*2	64568*2	98.93
BT03418	249:249	33.65	0	0	0.611	0.01	33.31	98.99	75186*2	68615*2	91.26
BT03419	249:249	32.21	0	0	0.968	0.007	31.84	98.85	65614*2	64841*2	98.82
BT03420	249:249	37.35	0	0	10.119	0.017	33.29	89.14	77565*2	67753*2	87.35
BT03421	249:249	31.76	0	0	1.071	0.015	31.25	98.41	65260*2	64212*2	98.39
BT03422	249:249	33.93	0	0	0.849	0.018	33.4	98.45	69482*2	68067*2	97.96
BT03423	249:249	34.58	0	0	2.095	0.035	33.56	97.04	76955*2	68661*2	89.22
BT03424	222:222	35.06	0	0	10.315	0.017	31.24	89.13	72171*2	63696*2	88.26
BT03425	249:249	32.63	0	0	2.272	0.014	31.75	97.3	66713*2	64858*2	97.22
BT03426	249:249	31.72	0	0	0.644	0.015	31.39	98.98	64921*2	64235*2	98.94
