# Supplementary material for: Rhizosphere Microbiomes of Potato Cultivated under Bacillus subtilis Treatment Influence the Quality of Potato Tubers
Source: Int J Mol Sci. 2021 Nov 8;22(21):12065. doi: 10.3390/ijms222112065 (PMC8584837; doi:10.3390/ijms222112065)
Supplement: Supplementary file 1 [file ijms-22-12065-s001.zip › TableS5- 16S sequencing statistics of tags spliced by reads.xlsx]

## Sheet: Sheet1
Table S4 16S sequencing statistics of tags spliced by reads
Sample Name	Total Pairs Read Number	Connect Tag Number	Connect Ratio(%)	Average Length And SD	Tags Without Primer	Tag Utilization Ratio(%)	Average Length And SD
BT03337	70069	64386	91.89	463/10	63194	90.19	415/10
BT03338	70681	64932	91.87	464/10	63591	89.97	415/10
BT03339	70784	65061	91.91	464/10	63952	90.35	414/10
BT03340	69657	63488	91.14	465/10	62357	89.52	414/10
BT03341	67420	62389	92.54	463/10	61267	90.87	415/10
BT03342	70870	65310	92.15	464/10	63576	89.71	415/10
BT03343	70704	64467	91.18	464/10	63516	89.83	414/10
BT03344	69652	63036	90.5	465/10	61977	88.98	414/10
BT03345	69457	64136	92.34	462/10	63300	91.14	414/10
BT03346	67498	62304	92.3	464/10	60876	90.19	415/10
BT03347	70456	64160	91.06	464/10	63004	89.42	414/10
BT03348	69451	62701	90.28	465/10	61279	88.23	414/10
BT03349	70975	65322	92.04	464/10	63786	89.87	416/10
BT03350	69711	63864	91.61	464/10	62266	89.32	415/10
BT03351	66739	61213	91.72	464/10	59907	89.76	414/10
BT03352	69873	62618	89.62	466/11	61399	87.87	416/11
BT03353	66942	61466	91.82	464/11	60245	90	416/11
BT03354	69776	64200	92.01	464/11	62615	89.74	415/11
BT03355	69372	63432	91.44	464/10	62065	89.47	414/10
BT03356	70504	63627	90.25	466/10	62165	88.17	415/10
BT03357	70276	64421	91.67	462/10	63160	89.87	414/10
BT03358	69483	63639	91.59	464/11	62325	89.7	415/11
BT03359	70925	64755	91.3	464/10	63679	89.78	414/10
BT03360	70587	63433	89.86	465/10	61938	87.75	414/10
BT03361	70400	64579	91.73	462/10	62829	89.25	414/10
BT03362	70714	65426	92.52	464/10	64131	90.69	415/10
BT03363	65970	59968	90.9	464/10	58696	88.97	414/10
BT03364	66514	60175	90.47	466/11	58751	88.33	416/11
BT03365	67000	61241	91.4	464/11	59917	89.43	416/11
BT03366	65953	60704	92.04	464/11	59322	89.95	415/10
BT03367	70325	64531	91.76	464/10	63769	90.68	414/10
BT03368	69819	63275	90.63	465/10	62456	89.45	414/10
BT03369	70406	64677	91.86	464/11	63911	90.77	416/11
BT03370	69745	64128	91.95	463/10	62976	90.29	414/10
BT03371	70995	64904	91.42	463/10	63639	89.64	413/10
BT03372	68078	62579	91.92	464/10	61627	90.52	413/10
BT03373	65968	61393	93.06	463/10	60733	92.06	415/10
BT03374	70085	64626	92.21	463/11	63622	90.78	414/10
BT03375	69961	64162	91.71	464/10	63349	90.55	414/10
BT03376	70440	63428	90.05	466/11	62421	88.62	415/11
BT03377	70399	64954	92.27	463/11	63964	90.86	415/11
BT03378	70065	64349	91.84	463/10	63059	90	414/10
BT03379	70343	64405	91.56	464/10	63331	90.03	414/10
BT03380	69370	63198	91.1	466/11	62336	89.86	415/11
BT03381	70635	65029	92.06	462/10	64093	90.74	414/10
BT03382	66002	60651	91.89	463/11	59504	90.15	414/11
BT03383	69750	63474	91	464/11	61882	88.72	414/11
BT03384	67977	61571	90.58	465/11	53462	78.65	415/11
BT03385	66446	61343	92.32	461/10	60549	91.13	413/10
BT03386	69644	64011	91.91	463/10	62865	90.27	414/10
BT03387	69338	63546	91.65	463/10	62596	90.28	413/10
BT03388	69575	63521	91.3	465/10	62632	90.02	414/10
BT03389	69720	64504	92.52	462/11	63608	91.23	414/11
BT03390	68127	63014	92.49	463/11	61987	90.99	414/11
BT03391	69555	63251	90.94	464/10	61873	88.96	414/10
BT03392	70371	63802	90.67	465/10	62766	89.19	414/10
BT03393	66677	61637	92.44	462/11	60667	90.99	414/11
BT03394	70052	64652	92.29	464/11	63665	90.88	415/11
BT03395	70039	63972	91.34	464/10	62889	89.79	414/10
BT03396	70509	63591	90.19	465/10	62579	88.75	414/10
BT03397	66785	61832	92.58	462/10	61120	91.52	414/10
BT03398	70917	65293	92.07	462/10	64338	90.72	414/10
BT03399	69865	64019	91.63	464/10	63299	90.6	414/10
BT03400	66691	60059	90.06	467/11	58797	88.16	416/11
BT03401	70043	64641	92.29	462/10	63760	91.03	414/10
BT03402	70303	65449	93.1	462/10	64631	91.93	413/10
BT03403	69490	63917	91.98	463/10	63133	90.85	413/10
BT03404	69733	63104	90.49	466/11	62294	89.33	415/11
BT03405	70627	64938	91.95	462/10	64123	90.79	414/10
BT03406	70078	64227	91.65	463/10	63150	90.11	414/10
BT03407	66341	60505	91.2	464/10	59717	90.02	414/10
BT03408	70024	63054	90.05	464/10	62066	88.64	414/10
BT03409	66126	60537	91.55	462/10	59599	90.13	414/10
BT03410	66144	61252	92.6	464/11	60460	91.41	415/11
BT03411	70139	63892	91.09	464/10	62887	89.66	414/10
BT03412	69830	63541	90.99	465/11	61764	88.45	414/10
BT03413	70061	64022	91.38	462/10	62494	89.2	414/10
BT03414	68606	62760	91.48	464/11	61269	89.31	415/11
BT03415	69497	63530	91.41	464/10	62285	89.62	414/10
BT03416	70117	63051	89.92	468/11	61855	88.22	417/11
BT03417	67255	61632	91.64	462/10	60421	89.84	414/10
BT03418	71031	65223	91.82	464/10	64149	90.31	415/10
BT03419	66152	60522	91.49	464/10	59690	90.23	414/10
BT03420	70573	64765	91.77	465/11	62995	89.26	415/11
BT03421	68197	63270	92.78	461/10	62316	91.38	413/10
BT03422	68445	62850	91.83	464/11	61763	90.24	415/11
BT03423	70421	64413	91.47	465/11	63355	89.97	415/11
BT03424	69820	62864	90.04	465/11	61971	88.76	414/11
BT03425	70848	65300	92.17	465/11	64468	90.99	417/11
BT03426	67955	62320	91.71	464/11	61428	90.4	415/11
