# Supplementary material for: Rhizosphere Microbiomes of Potato Cultivated under Bacillus subtilis Treatment Influence the Quality of Potato Tubers
Source: Int J Mol Sci. 2021 Nov 8;22(21):12065. doi: 10.3390/ijms222112065 (PMC8584837; doi:10.3390/ijms222112065)
Supplement: Supplementary file 1 [file ijms-22-12065-s001.zip › TableS6- ITS sequencing statistics of tags spliced by reads.xlsx]

## Sheet: ConnectTags_stat
Table S5 ITS sequencing statistics of tags spliced by reads
SampleName	TotalPairsReadNumber	ConnectTagNumber	ConnectRatio(%)	AverageLengthAndSD	TagsWithoutPrimer	TagUtilizationRatio(%)	AverageLengthAndSD
BT03337	66471	60543	91.08	271/26	56621	85.18	221/25
BT03338	67479	62316	92.35	273/26	60246	89.28	223/25
BT03339	67814	53413	78.76	273/27	51066	75.3	224/26
BT03340	67754	62377	92.06	268/25	60019	88.58	219/24
BT03341	68251	62235	91.19	266/29	56172	82.3	217/28
BT03342	67795	60232	88.84	268/24	60202	88.8	217/23
BT03343	64775	59058	91.17	262/25	57098	88.15	212/24
BT03344	68613	62570	91.19	268/24	60078	87.56	219/23
BT03345	68133	60097	88.21	270/24	57726	84.73	221/22
BT03346	68646	64717	94.28	263/24	62482	91.02	213/22
BT03347	67812	64416	94.99	266/23	62196	91.72	217/22
BT03348	68966	65550	95.05	265/26	62679	90.88	216/24
BT03349	63525	58636	92.3	269/20	56548	89.02	219/19
BT03350	63268	59916	94.7	263/20	58490	92.45	214/19
BT03351	67494	61694	91.41	268/20	59445	88.07	219/18
BT03352	68031	63454	93.27	268/19	61193	89.95	219/17
BT03353	65028	59333	91.24	266/20	56810	87.36	217/19
BT03354	67490	60182	89.17	267/20	58191	86.22	218/19
BT03355	63526	53550	84.3	275/16	51506	81.08	225/15
BT03356	67086	63726	94.99	270/17	61308	91.39	221/16
BT03357	68065	60310	88.61	278/18	57835	84.97	228/16
BT03358	67282	63717	94.7	269/20	62334	92.65	220/20
BT03359	67230	64164	95.44	271/21	60980	90.7	221/20
BT03360	70365	61483	87.38	254/27	59644	84.76	205/27
BT03361	64388	60939	94.64	269/27	59614	92.59	220/27
BT03362	64106	59729	93.17	272/22	57530	89.74	223/21
BT03363	67942	58535	86.15	277/20	56677	83.42	227/19
BT03364	67332	61640	91.55	270/17	59861	88.9	221/17
BT03365	63939	57373	89.73	270/23	55367	86.59	221/23
BT03366	67258	61536	91.49	270/26	59327	88.21	221/25
BT03367	67499	64432	95.46	270/21	62289	92.28	221/21
BT03368	62331	59265	95.08	267/24	56595	90.8	217/23
BT03369	68044	64554	94.87	271/20	62330	91.6	221/19
BT03370	67713	64813	95.72	269/20	62624	92.48	220/19
BT03371	68469	64796	94.64	269/20	62865	91.82	220/19
BT03372	63336	60568	95.63	271/16	58575	92.48	222/14
BT03373	67969	65014	95.65	275/25	61942	91.13	224/22
BT03374	68282	64393	94.3	272/21	61897	90.65	222/19
BT03375	68325	65068	95.23	271/22	65038	95.19	222/22
BT03376	67643	64857	95.88	267/21	64827	95.84	218/21
BT03377	68320	65398	95.72	269/17	63556	93.03	220/16
BT03378	68233	65331	95.75	271/25	63122	92.51	221/24
BT03379	68261	65666	96.2	269/21	63625	93.21	219/20
BT03380	65216	62496	95.83	270/17	60743	93.14	221/16
BT03381	68990	65409	94.81	264/27	63038	91.37	215/27
BT03382	68388	64382	94.14	268/20	61652	90.15	219/18
BT03383	68203	65267	95.7	265/20	63299	92.81	216/19
BT03384	68168	64887	95.19	266/18	63349	92.93	217/17
BT03385	65628	61849	94.24	265/23	59878	91.24	216/22
BT03386	67696	63983	94.52	267/25	62054	91.67	218/24
BT03387	68518	65218	95.18	277/30	63672	92.93	228/30
BT03388	68041	63050	92.66	263/25	61355	90.17	214/25
BT03389	68021	63926	93.98	256/25	61891	90.99	207/23
BT03390	68658	64535	93.99	267/24	64505	93.95	217/24
BT03391	69085	64987	94.07	259/26	63058	91.28	211/25
BT03392	64110	60375	94.17	266/23	58332	90.99	216/21
BT03393	68065	64611	94.93	265/22	62447	91.75	216/21
BT03394	68511	65171	95.12	265/24	63359	92.48	216/23
BT03395	68937	65145	94.5	263/23	63415	91.99	214/22
BT03396	67536	64385	95.33	262/24	62889	93.12	213/23
BT03397	67634	64162	94.87	269/23	62395	92.25	220/22
BT03398	67649	65296	96.52	278/23	63688	94.14	229/22
BT03399	62807	59682	95.02	266/22	58020	92.38	217/21
BT03400	68195	65498	96.05	268/17	64008	93.86	219/17
BT03401	62353	59281	95.07	269/21	57674	92.5	219/21
BT03402	68605	65146	94.96	265/24	63867	93.09	216/24
BT03403	64748	52836	81.6	280/16	50999	78.77	231/14
BT03404	67482	64605	95.74	275/18	62603	92.77	225/17
BT03405	68037	60602	89.07	279/14	58689	86.26	229/12
BT03406	67502	64473	95.51	268/19	62850	93.11	219/18
BT03407	66764	64135	96.06	268/18	62805	94.07	219/18
BT03408	67170	63847	95.05	269/20	61645	91.77	220/18
BT03409	67886	65237	96.1	270/21	63127	92.99	220/20
BT03410	67501	62392	92.43	273/16	60378	89.45	223/15
BT03411	66793	59207	88.64	282/21	57752	86.46	233/20
BT03412	62449	59171	94.75	267/21	57196	91.59	218/20
BT03413	67662	64183	94.86	265/21	62140	91.84	216/20
BT03414	67750	63296	93.43	266/23	61669	91.02	217/22
BT03415	67799	64000	94.4	266/21	61716	91.03	217/19
BT03416	68206	64358	94.36	269/23	59764	87.62	219/21
BT03417	64568	58382	90.42	264/27	56392	87.34	215/25
BT03418	68615	64452	93.93	262/27	62411	90.96	213/26
BT03419	64841	61330	94.59	265/23	59494	91.75	216/22
BT03420	67753	64397	95.05	268/20	62222	91.84	219/19
BT03421	64212	60409	94.08	265/29	58548	91.18	216/28
BT03422	68067	62860	92.35	267/26	61054	89.7	218/25
BT03423	68661	59376	86.48	267/30	59346	86.43	217/30
BT03424	63696	60902	95.61	264/23	59859	93.98	215/22
BT03425	64858	61541	94.89	264/22	59989	92.49	215/22
BT03426	64235	60831	94.7	265/25	58557	91.16	215/23
