# Supplementary material for: Rhizosphere Microbiomes of Potato Cultivated under Bacillus subtilis Treatment Influence the Quality of Potato Tubers
Source: Int J Mol Sci. 2021 Nov 8;22(21):12065. doi: 10.3390/ijms222112065 (PMC8584837; doi:10.3390/ijms222112065)
Supplement: Supplementary file 1 [file ijms-22-12065-s001.zip › TableS7- Specific OTUs in soil sample of DT indicated bacteria in genus.xlsx]

## Sheet: Sheet1
Table S6 Specific OTUs in soil sample of DT indicated bacteria in genus
OUT-ID	Abundance	Discription
Otu4054	17	Bacteria;TM6;SJA-4
Otu4052	2	Bacteria;Verrucomicrobia;Spartobacteria;Chthoniobacterales;Chthoniobacteraceae;heteroC45_4W
Otu4580	4	Bacteria;Planctomycetes;Planctomycetia;Gemmatales;Gemmataceae
Otu4586	3	Bacteria;Actinobacteria;Actinobacteria;Actinomycetales;Nocardioidaceae;Propionicimonas
Otu5183	2	Bacteria;Chloroflexi;Chloroflexi;AKIW781
Otu5181	4	Bacteria;Planctomycetes;Planctomycetia;Gemmatales;Gemmataceae
Otu5180	3	Bacteria;Acidobacteria;Acidobacteria;iii1-15;RB40
Otu4630	2	Bacteria
Otu4631	2	Bacteria
Otu4636	3	Bacteria;Proteobacteria;Gammaproteobacteria;Legionellales;Coxiellaceae
Otu4634	2	Bacteria;Armatimonadetes;SHA-37
Otu4635	3	Bacteria;Tenericutes;Mollicutes
Otu5507	2	Bacteria;Cyanobacteria
Otu4452	2	Bacteria;OD1;ZB2
Otu3859	19	Bacteria;Chloroflexi;Anaerolineae;SBR1031;oc28
Otu2095	91	Bacteria;Gemmatimonadetes;Gemmatimonadetes;Ellin5290
Otu2099	21	Bacteria
Otu5049	2	Bacteria;Firmicutes;Clostridia;Clostridiales;Ruminococcaceae
Otu5047	5	Bacteria;Proteobacteria;Gammaproteobacteria;Legionellales;Coxiellaceae
Otu5045	3	Bacteria;Proteobacteria;Gammaproteobacteria;Legionellales;Coxiellaceae;Aquicella
Otu789	74	Bacteria;TM7;TM7-1
Otu3074	9	Bacteria;TM7;SC3
Otu3078	6	Bacteria;Bacteroidetes;Sphingobacteriia;Sphingobacteriales;Sphingobacteriaceae
Otu3376	7	Bacteria;Proteobacteria;Gammaproteobacteria;Legionellales;Legionellaceae
Otu3118	4	Bacteria
Otu2247	26	Bacteria;Gemmatimonadetes;Gemmatimonadetes
Otu3595	3	Bacteria;Actinobacteria;Thermoleophilia;Gaiellales;AK1AB1_02E
Otu5213	6	Bacteria;Firmicutes;Bacilli;Bacillales;Bacillaceae;Bacillus;Bacillus_megaterium
Otu5216	3	Bacteria;Proteobacteria;Deltaproteobacteria;Myxococcales;Nannocystaceae;Plesiocystis
Otu5215	2	Bacteria;Acidobacteria;Solibacteres;Solibacterales
Otu5219	3	Bacteria;Chloroflexi;Chloroflexi;Roseiflexales
Otu2932	8	Bacteria;Proteobacteria;Deltaproteobacteria;Myxococcales
Otu3688	6	Bacteria;Chloroflexi;Ktedonobacteria;Ktedonobacterales;Ktedonobacteraceae
Otu3683	6	Bacteria;TM6;SBRH58
Otu3681	7	Bacteria;OD1
Otu3687	8	Bacteria;Proteobacteria;Gammaproteobacteria;Legionellales;Coxiellaceae
Otu4371	4	Bacteria;Firmicutes;Clostridia;Clostridiales;Lachnospiraceae
Otu1016	49	Bacteria;Bacteroidetes;Sphingobacteriia;Sphingobacteriales
Otu3308	12	Bacteria;Proteobacteria;Deltaproteobacteria;Myxococcales
Otu3877	3	Bacteria;Chlamydiae;Chlamydiia
Otu3300	5	Bacteria;Chlamydiae;Chlamydiia;Chlamydiales
Otu5539	2	Bacteria;Proteobacteria;Gammaproteobacteria;Xanthomonadales;Sinobacteraceae;Steroidobacter
Otu5023	2	Bacteria;Planctomycetes;Planctomycetia;Gemmatales;Isosphaeraceae
Otu5025	2	Bacteria;Firmicutes;Clostridia;Clostridiales;Ruminococcaceae;Ruminococcus
Otu4773	2	Bacteria;Chlamydiae;Chlamydiia;Chlamydiales;Parachlamydiaceae;Parachlamydia
Otu4778	6	Bacteria;Firmicutes;Clostridia;Clostridiales;Gracilibacteraceae
Otu3099	5	Bacteria;Proteobacteria;Gammaproteobacteria;Alteromonadales;211ds20
Otu3095	7	Bacteria;Bacteroidetes;Sphingobacteriia;Sphingobacteriales
Otu1829	19	Bacteria;Bacteroidetes;Cytophagia;Cytophagales;Cytophagaceae
Otu2223	15	Bacteria;Verrucomicrobia;Opitutae;Opitutales;Opitutaceae;Opitutus
Otu2221	23	Bacteria;Actinobacteria;Acidimicrobiia;Acidimicrobiales;EB1017
Otu5235	2	Bacteria;Acidobacteria;Acidobacteria;iii1-15
Otu5237	5	Bacteria;Acidobacteria;Chloracidobacteria;RB41
Otu5231	4	Bacteria;Proteobacteria;Alphaproteobacteria;Rhodospirillales;Rhodospirillaceae
Otu5233	2	Bacteria;OD1
Otu4545	2	Bacteria;Proteobacteria;Gammaproteobacteria;Legionellales;Coxiellaceae
Otu4541	3	Bacteria;Proteobacteria;Betaproteobacteria;Burkholderiales;Alcaligenaceae;Sutterella
Otu5388	3	Bacteria;Proteobacteria;Deltaproteobacteria;Myxococcales
Otu5490	4	Bacteria;Chloroflexi;C0119
Otu5492	2	Bacteria;Proteobacteria;Gammaproteobacteria;Legionellales;Coxiellaceae
Otu5497	2	Bacteria;Proteobacteria;Betaproteobacteria;Nitrosomonadales;Nitrosomonadaceae
Otu5499	3	Bacteria;Cyanobacteria;4C0d-2;MLE1-12
Otu4807	2	Bacteria;Proteobacteria;Betaproteobacteria;Burkholderiales;Comamonadaceae
Otu4250	6	Bacteria;Proteobacteria;Gammaproteobacteria;Legionellales;Legionellaceae
Otu3571	5	Bacteria;Firmicutes;Clostridia;Clostridiales;Lachnospiraceae;Coprococcus
Otu4252	10	Bacteria;Bacteroidetes;Flavobacteriia;Flavobacteriales;Weeksellaceae
Otu4257	3	Bacteria;Proteobacteria;Gammaproteobacteria;Legionellales;Legionellaceae
Otu3327	5	Bacteria;Proteobacteria;Gammaproteobacteria;Legionellales;Coxiellaceae;Aquicella
Otu5002	3	Bacteria;Proteobacteria;Deltaproteobacteria;Bdellovibrionales;Bacteriovoracaceae
Otu5004	2	Bacteria;Proteobacteria;Gammaproteobacteria;Legionellales;Legionellaceae
Otu5559	4	Bacteria;Proteobacteria;Deltaproteobacteria;Myxococcales
Otu3242	4	Bacteria;Bacteroidetes;Sphingobacteriia;Sphingobacteriales;Sphingobacteriaceae;Olivibacter
Otu4964	4	Bacteria;Proteobacteria;Gammaproteobacteria;Legionellales;Coxiellaceae;Aquicella
Otu4965	7	Bacteria;Proteobacteria;Deltaproteobacteria;Desulfuromonadales;Geobacteraceae;Geobacter
Otu4752	2	Bacteria;Actinobacteria;MB-A2-108;0319-7L14
Otu4209	4	Bacteria;Cyanobacteria;ML635J-21
Otu4208	2	Bacteria;Actinobacteria;Thermoleophilia;Solirubrobacterales;Conexibacteraceae
Otu2698	6	Bacteria;Proteobacteria;Alphaproteobacteria;Rhizobiales
Otu2207	8	Bacteria;Actinobacteria;MB-A2-108
Otu4985	4	Bacteria;Chloroflexi;Chloroflexi;Roseiflexales;Kouleothrixaceae
Otu4980	7	Bacteria;Proteobacteria;Gammaproteobacteria;Legionellales;Coxiellaceae
Otu2978	16	Bacteria;Proteobacteria;Deltaproteobacteria;Myxococcales
Otu4566	3	Bacteria;Planctomycetes;Planctomycetia;Gemmatales;Gemmataceae
Otu4569	2	Bacteria;Chlamydiae;Chlamydiia
Otu5617	4	Bacteria;Verrucomicrobia;Pedosphaerae;Pedosphaerales
Otu5613	2	Bacteria;Proteobacteria;Alphaproteobacteria;Rickettsiales;mitochondria
Otu5612	4	Bacteria;Proteobacteria;Gammaproteobacteria;Legionellales;Coxiellaceae;Aquicella
Otu5611	2	Bacteria;Tenericutes;Mollicutes;Anaeroplasmatales;Anaeroplasmataceae;Asteroleplasma
Otu5618	2	Bacteria;Proteobacteria;Gammaproteobacteria;Legionellales;Legionellaceae
Otu1051	56	Bacteria;Cyanobacteria;Synechococcophycideae;Pseudanabaenales;Pseudanabaenaceae;Leptolyngbya
Otu5510	4	Bacteria;Verrucomicrobia;Spartobacteria;Chthoniobacterales;Chthoniobacteraceae;OR-59
Otu1058	60	Bacteria;Proteobacteria;Deltaproteobacteria;Myxococcales
Otu4691	9	Bacteria;Verrucomicrobia;Spartobacteria;Chthoniobacterales;Chthoniobacteraceae
Otu5513	15	Bacteria;Bacteroidetes;Cytophagia;Cytophagales;Cytophagaceae
Otu2599	5	Bacteria;Proteobacteria;Gammaproteobacteria;Legionellales;Coxiellaceae
Otu3756	13	Bacteria;Actinobacteria;Thermoleophilia;Solirubrobacterales
Otu3344	8	Bacteria;Chloroflexi;Thermomicrobia;JG30-KF-CM45
Otu3348	10	Bacteria;Firmicutes;Bacilli;Bacillales;Paenibacillaceae;Paenibacillus
Otu3964	7	Bacteria;Fusobacteria;Fusobacteriia;Fusobacteriales;Fusobacteriaceae;Fusobacterium
Otu3962	5	Bacteria;Bacteroidetes;At12OctB3
Otu5578	4	Bacteria;Spirochaetes;Spirochaetes;Spirochaetales;Spirochaetaceae;Spirochaeta;Spirochaeta_aurantia
Otu5571	5	Bacteria;Proteobacteria;Gammaproteobacteria;Legionellales;Coxiellaceae;Aquicella
Otu5576	2	Bacteria;Bacteroidetes;Bacteroidia;Bacteroidales;BS11
Otu4739	2	Bacteria;Gemmatimonadetes;Gemm-3
Otu4221	5	Bacteria;Bacteroidetes;Bacteroidia;Bacteroidales;BS11
Otu4732	2	Bacteria;Actinobacteria;Thermoleophilia;Solirubrobacterales
Otu4735	3	Bacteria;Actinobacteria;MB-A2-108;0319-7L14
Otu2368	12	Bacteria;Elusimicrobia
Otu3289	7	Bacteria;Chlamydiae;Chlamydiia;Chlamydiales;Rhabdochlamydiaceae;Candidatus_Rhabdochlamydia
Otu3285	3	Bacteria;Bacteroidetes;Bacteroidia;Bacteroidales;S24-7
Otu3283	3	Bacteria;Planctomycetes;Planctomycetia;Gemmatales;Gemmataceae
Otu4502	2	Bacteria;Bacteroidetes;Bacteroidia;Bacteroidales;Rikenellaceae
Otu4509	2	Bacteria;Proteobacteria;Deltaproteobacteria;MIZ46
Otu3401	3	Bacteria;Bacteroidetes;Sphingobacteriia;Sphingobacteriales;Sphingobacteriaceae
Otu4362	2	Bacteria;Proteobacteria;Gammaproteobacteria
Otu5630	4	Bacteria;Proteobacteria;Gammaproteobacteria;Legionellales;Coxiellaceae
Otu3778	3	Bacteria;Firmicutes;Clostridia;Clostridiales;Symbiobacteriaceae;Symbiobacterium
Otu4881	2	Bacteria;Proteobacteria;Alphaproteobacteria;Rhodobacterales;Rhodobacteraceae
Otu3940	4	Bacteria;Chlamydiae;Chlamydiia;Chlamydiales
Otu3943	4	Bacteria;Cyanobacteria;Nostocophycideae;Nostocales;Nostocaceae;Nostoc;Nostoc_muscorum
Otu3945	4	Bacteria;Proteobacteria;Gammaproteobacteria;Legionellales;Coxiellaceae;Aquicella
Otu3948	3	Bacteria;Proteobacteria;Gammaproteobacteria;Legionellales;Coxiellaceae
Otu2015	10	Bacteria;Cyanobacteria;4C0d-2;SM1D11
Otu3570	4	Bacteria;Proteobacteria;Gammaproteobacteria
Otu4715	2	Bacteria;Firmicutes;Clostridia;Clostridiales;Tissierellaceae;GW-34
Otu4711	2	Bacteria;Proteobacteria;Gammaproteobacteria;Xanthomonadales
Otu4712	6	Bacteria;Bacteroidetes;Sphingobacteriia;Sphingobacteriales
Otu3436	9	Bacteria;Proteobacteria;Gammaproteobacteria;Legionellales
Otu4880	2	Bacteria;Proteobacteria;Deltaproteobacteria;FAC87
Otu1841	14	Bacteria;TM7;SC3
Otu2388	9	Bacteria;Verrucomicrobia;Methylacidiphilae;Methylacidiphilales
Otu2381	8	Bacteria;Bacteroidetes;Sphingobacteriia;Sphingobacteriales
Otu5394	4	Bacteria;Planctomycetes;Planctomycetia;Gemmatales;Gemmataceae
Otu5382	2	Bacteria;Bacteroidetes;Bacteroidia;Bacteroidales;Rikenellaceae
Otu5439	3	Bacteria
Otu5386	3	Bacteria;Actinobacteria;Acidimicrobiia;Acidimicrobiales
Otu5389	2	Bacteria;Proteobacteria;Gammaproteobacteria;Legionellales;Coxiellaceae
Otu4520	3	Bacteria;Proteobacteria;Gammaproteobacteria;Legionellales;Legionellaceae;Tatlockia
Otu4521	3	Bacteria;Proteobacteria;Gammaproteobacteria;Legionellales
Otu4526	2	Bacteria;TM6;SJA-4
Otu4811	3	Bacteria;Proteobacteria;TA18;PHOS-HD29
Otu4816	2	Bacteria;Actinobacteria;Thermoleophilia;Solirubrobacterales
Otu4817	3	Bacteria;Firmicutes;Clostridia;Clostridiales
Otu4389	5	Bacteria;Bacteroidetes;Cytophagia;Cytophagales;Cytophagaceae
Otu4384	3	Bacteria;Proteobacteria;Gammaproteobacteria;Legionellales;Coxiellaceae;Aquicella
Otu3711	3	Bacteria;Proteobacteria;Deltaproteobacteria;MIZ46
Otu3713	7	Bacteria;Proteobacteria;TA18;PHOS-HD29
Otu3716	7	Bacteria;Proteobacteria;Deltaproteobacteria;Myxococcales;Haliangiaceae
Otu3544	8	Bacteria;Proteobacteria;Gammaproteobacteria;Legionellales;Coxiellaceae;Aquicella
Otu2444	12	Bacteria;Proteobacteria;Gammaproteobacteria;Legionellales;Coxiellaceae;Aquicella
Otu3927	12	Bacteria
Otu4264	2	Bacteria;Chloroflexi;Anaerolineae;SBR1031;A4b
Otu4260	2	Bacteria;TM7;TM7-1
Otu1370	22	Bacteria;FBP
Otu3185	14	Bacteria;Chloroflexi;Ktedonobacteria;JG30-KF-AS9
Otu4030	4	Bacteria;Proteobacteria;Deltaproteobacteria;MIZ46
Otu5411	4	Bacteria;Bacteroidetes;Sphingobacteriia;Sphingobacteriales
Otu5410	3	Bacteria;Proteobacteria;Deltaproteobacteria;Bdellovibrionales;Bdellovibrionaceae;Bdellovibrio
Otu5412	2	Bacteria;Proteobacteria;Gammaproteobacteria;Legionellales;Coxiellaceae;Aquicella
Otu5414	3	Bacteria;Verrucomicrobia;Spartobacteria;Chthoniobacterales;Chthoniobacteraceae;OR-59
Otu2999	15	Bacteria;Bacteroidetes;Cytophagia;Cytophagales;Cytophagaceae
Otu2992	9	Bacteria;TM6;SJA-4
Otu3489	3	Bacteria;Firmicutes;Clostridia;Clostridiales;Ruminococcaceae
Otu3481	5	Bacteria;OD1;ZB2
Otu4100	2	Bacteria;Proteobacteria;Alphaproteobacteria;Rhodospirillales;Rhodospirillaceae;Azospirillum
Otu2461	15	Bacteria;Proteobacteria;Deltaproteobacteria;Myxococcales
Otu3906	5	Bacteria;Firmicutes;Clostridia;Clostridiales;Veillonellaceae;Succiniclasticum
Otu3900	4	Bacteria;Acidobacteria;Acidobacteria;iii1-15
Otu3902	5	Bacteria;Planctomycetes;Phycisphaerae;Phycisphaerales;Phycisphaeraceae
Otu5089	2	Bacteria;Armatimonadetes;Chthonomonadetes;Chthonomonadales
Otu5085	3	Bacteria;Verrucomicrobia;Spartobacteria;Chthoniobacterales;Chthoniobacteraceae;Candidatus_Xiphinematobacter
Otu2619	14	Bacteria;Proteobacteria;Deltaproteobacteria;Desulfuromonadales;Geobacteraceae;Geobacter
Otu4905	10	Bacteria;Proteobacteria;Alphaproteobacteria;Rhizobiales
Otu4907	3	Bacteria;Proteobacteria;Gammaproteobacteria;Legionellales;Coxiellaceae;Aquicella
Otu1997	18	Bacteria;Spirochaetes;Spirochaetes;Spirochaetales;Spirochaetaceae;Spirochaeta;Spirochaeta_aurantia
Otu5473	2	Bacteria;Cyanobacteria
Otu5477	3	Bacteria;Firmicutes;Clostridia;Clostridiales;Ruminococcaceae;Ruminococcus
Otu2811	5	Bacteria;Firmicutes;Clostridia;Clostridiales
Otu4423	7	Bacteria;Actinobacteria;Thermoleophilia;Solirubrobacterales
Otu4129	2	Bacteria;Planctomycetes;Planctomycetia;Gemmatales
Otu4126	5	Bacteria
Otu4125	3	Bacteria;Actinobacteria;Actinobacteria;Actinomycetales;Yaniellaceae;Yaniella
Otu4123	4	Bacteria;Acidobacteria;Acidobacteriia;Acidobacteriales;Acidobacteriaceae
Otu1690	36	Bacteria;Acidobacteria;Acidobacteria;iii1-15
Otu3535	6	Bacteria;Planctomycetes;vadinHA49;DH61
Otu5593	2	Bacteria;Firmicutes;Clostridia;Clostridiales;Ruminococcaceae;Butyricicoccus;Butyricicoccus_pullicaecorum
Otu2672	9	Bacteria;Bacteroidetes;Flavobacteriia;Flavobacteriales;Cryomorphaceae;Fluviicola
Otu2674	8	Bacteria;Bacteroidetes;Saprospirae;Saprospirales;Chitinophagaceae
Otu2677	7	Bacteria;Proteobacteria;Deltaproteobacteria;Myxococcales
Otu3678	5	Bacteria;Gemmatimonadetes;Gemm-1
Otu4645	7	Bacteria;Actinobacteria;Actinobacteria;Actinomycetales;Pseudonocardiaceae
Otu4642	2	Bacteria;Proteobacteria;Gammaproteobacteria;Legionellales;Coxiellaceae
Otu4640	3	Bacteria;Proteobacteria;Deltaproteobacteria;Myxococcales
Otu5418	2	Bacteria;Chloroflexi;TK10;AKYG885;Dolo_23
Otu5458	2	Bacteria;Proteobacteria;Alphaproteobacteria;Rickettsiales;mitochondria
Otu5454	2	Bacteria;Proteobacteria
Otu1524	24	Bacteria;Chloroflexi;Ktedonobacteria
Otu4329	4	Bacteria;TM7;TM7-1
Otu3447	4	Bacteria;Firmicutes;Bacilli;Bacillales;Paenibacillaceae;Paenibacillus
Otu3442	3	Bacteria;Planctomycetes;Planctomycetia;Gemmatales;Isosphaeraceae
Otu4149	2	Bacteria;Proteobacteria;Alphaproteobacteria;Rhodospirillales;Rhodospirillaceae
Otu3559	5	Bacteria;Gemmatimonadetes;Gemm-3
Otu4146	6	Bacteria;Bacteroidetes;Cytophagia;Cytophagales;Amoebophilaceae
Otu4147	2	Bacteria;Proteobacteria;Gammaproteobacteria;Xanthomonadales;Xanthomonadaceae;Arenimonas;Arenimonas_oryziterrae
Otu2421	10	Bacteria;WPS-2
Otu2428	12	Bacteria;FCPU426
Otu2829	12	Bacteria;Bacteroidetes;Flavobacteriia;Flavobacteriales;Cryomorphaceae;Fluviicola
Otu5155	3	Bacteria;Proteobacteria;Gammaproteobacteria;Legionellales
Otu5157	2	Bacteria;Proteobacteria;Deltaproteobacteria;MIZ46
Otu5150	2	Bacteria;Proteobacteria;Alphaproteobacteria
Otu5151	5	Bacteria;Tenericutes;Mollicutes;Anaeroplasmatales;Anaeroplasmataceae;Asteroleplasma
Otu5152	4	Bacteria;Proteobacteria;Deltaproteobacteria;Myxococcales
Otu4797	3	Bacteria;Chloroflexi;TK10;B07_WMSP1
Otu4796	4	Bacteria;Proteobacteria;Gammaproteobacteria;Legionellales;Legionellaceae
Otu4791	2	Bacteria;Armatimonadetes;Fimbriimonadia;Fimbriimonadales;Fimbriimonadaceae
Otu4790	5	Bacteria;Proteobacteria;TA18;PHOS-HD29
Otu2659	18	Bacteria;Actinobacteria;Rubrobacteria;Rubrobacterales;Rubrobacteraceae;Rubrobacter
Otu2652	12	Bacteria;Bacteroidetes;Flavobacteriia;Flavobacteriales;Flavobacteriaceae;Flavobacterium
Otu2653	5	Bacteria;Chloroflexi;SHA-26
Otu3261	10	Bacteria;Proteobacteria;Gammaproteobacteria
Otu3264	4	Bacteria;Verrucomicrobia;Opitutae;Cerasicoccales;Cerasicoccaceae
Otu3265	8	Bacteria;Bacteroidetes;Saprospirae;Saprospirales;Chitinophagaceae;Chitinophaga;Chitinophaga_arvensicola
Otu3268	6	Bacteria;Proteobacteria;Alphaproteobacteria;BD7-3
Otu3733	4	Bacteria;Proteobacteria;Deltaproteobacteria;Myxococcales
Otu3731	6	Bacteria;Proteobacteria;Alphaproteobacteria;Rickettsiales;Rickettsiaceae
Otu3885	4	Bacteria;Verrucomicrobia;Verrucomicrobiae;Verrucomicrobiales;Verrucomicrobiaceae
Otu3886	7	Bacteria;Proteobacteria;Gammaproteobacteria;Legionellales;Coxiellaceae;Aquicella
Otu3735	4	Bacteria;Bacteroidetes;Sphingobacteriia;Sphingobacteriales
Otu3888	3	Bacteria;Firmicutes;Clostridia;Clostridiales;Ruminococcaceae
Otu4008	12	Bacteria;TM6;SJA-4
Otu4556	3	Bacteria;Planctomycetes;Planctomycetia;Gemmatales;Isosphaeraceae
Otu5309	2	Bacteria;Actinobacteria;Actinobacteria;Actinomycetales;Thermomonosporaceae;Actinoallomurus
Otu5303	2	Bacteria;Firmicutes;Clostridia;Clostridiales;Lachnospiraceae;Clostridium;Clostridium_colinum
Otu4000	4	Bacteria;Bacteroidetes;Sphingobacteriia;Sphingobacteriales
Otu5028	2	Bacteria;Chloroflexi;Chloroflexi;Roseiflexales;Kouleothrixaceae
Otu5029	2	Bacteria;TM7;TM7-1
Otu3463	5	Bacteria;Planctomycetes;Planctomycetia;Gemmatales;Gemmataceae
Otu3468	5	Bacteria;Proteobacteria;Deltaproteobacteria;Myxococcales
Otu4309	4	Bacteria;Chloroflexi;Chloroflexi;Roseiflexales
Otu3797	7	Bacteria;Proteobacteria;Deltaproteobacteria;Myxococcales
Otu4168	5	Bacteria;Proteobacteria;TA18;PHOS-HD29
Otu5176	2	Bacteria;Bacteroidetes;Sphingobacteriia;Sphingobacteriales
Otu5173	2	Bacteria;Chloroflexi;Chloroflexi;Roseiflexales;Kouleothrixaceae
Otu3639	9	Bacteria;TM6;SJA-4
Otu3638	6	Bacteria;Proteobacteria;Deltaproteobacteria;Myxococcales;Haliangiaceae
Otu4968	2	Bacteria;Actinobacteria;Thermoleophilia;Gaiellales;Gaiellaceae
Otu4962	8	Bacteria;Bacteroidetes;Saprospirae;Saprospirales;Chitinophagaceae;Flavisolibacter
Otu4966	4	Bacteria;Bacteroidetes;Cytophagia;Cytophagales;Cytophagaceae;Hymenobacter
Otu4967	2	Bacteria;Firmicutes;Clostridia
Otu3244	9	Bacteria;Proteobacteria;Gammaproteobacteria;Legionellales;Legionellaceae;Legionella
Otu3245	6	Bacteria;TM7;TM7-1
Otu2113	11	Bacteria;Bacteroidetes;Saprospirae;Saprospirales;Chitinophagaceae;Flavisolibacter
Otu2116	20	Bacteria;Elusimicrobia;Elusimicrobia;FAC88
Otu3235	19	Bacteria;Proteobacteria;Gammaproteobacteria;Legionellales;Coxiellaceae;Aquicella
Otu2823	6	Bacteria;Proteobacteria;Gammaproteobacteria
Otu5367	5	Bacteria;Acidobacteria;Chloracidobacteria
Otu5366	3	Bacteria;TM6;SJA-4
Otu5369	2	Bacteria
Otu4185	2	Bacteria;Proteobacteria;Alphaproteobacteria;Rhizobiales
Otu5583	4	Bacteria;Proteobacteria;Betaproteobacteria;Procabacteriales;Procabacteriaceae
Otu1295	33	Bacteria;Bacteroidetes;Cytophagia;Cytophagales;Cytophagaceae
Otu1292	30	Bacteria;Proteobacteria;Gammaproteobacteria;Xanthomonadales;Xanthomonadaceae;Dokdonella
Otu3989	13	Bacteria
Otu1469	66	Bacteria;Bacteroidetes;Cytophagia;Cytophagales;Cytophagaceae
Otu5112	5	Bacteria;Firmicutes;Clostridia;Clostridiales;Symbiobacteriaceae;Symbiobacterium
Otu5114	2	Bacteria;Firmicutes;Bacilli;Lactobacillales;Lactobacillaceae;Lactobacillus
Otu5117	2	Bacteria;Proteobacteria
Otu4247	2	Bacteria;Firmicutes;Bacilli;Bacillales;Paenibacillaceae
Otu3611	7	Bacteria;Cyanobacteria;Synechococcophycideae;Pseudanabaenales;Pseudanabaenaceae;Leptolyngbya
Otu3612	4	Bacteria;TM6;SJA-4
Otu3619	4	Bacteria;Actinobacteria;Acidimicrobiia;Acidimicrobiales
Otu5540	2	Bacteria;Planctomycetes;Phycisphaerae;Phycisphaerales;Phycisphaeraceae
Otu4174	2	Bacteria;Bacteroidetes;Saprospirae;Saprospirales;Chitinophagaceae
Otu4655	4	Bacteria;TM6;SJA-4
Otu4656	4	Bacteria;Proteobacteria;Deltaproteobacteria
Otu2563	8	Bacteria;Cyanobacteria;ML635J-21
Otu1919	34	Bacteria;Proteobacteria;Gammaproteobacteria;Legionellales;Legionellaceae
Otu5348	4	Bacteria;OD1;ZB2
Otu5345	5	Bacteria;Proteobacteria;Alphaproteobacteria;Rhodospirillales;Rhodospirillaceae
Otu5347	4	Bacteria
Otu5340	7	Bacteria;Proteobacteria
Otu5343	2	Bacteria;Cyanobacteria;4C0d-2;MLE1-12
Otu5342	2	Bacteria;TM7;SC3
Otu4344	3	Bacteria;Firmicutes;Clostridia;Clostridiales;Symbiobacteriaceae
Otu3860	6	Bacteria
Otu3864	5	Bacteria;Proteobacteria;TA18;PHOS-HD29
Otu4366	3	Bacteria;Firmicutes;Clostridia;Clostridiales;Lachnospiraceae;Anaerostipes
Otu2771	10	Bacteria;Proteobacteria;Deltaproteobacteria;Myxococcales
Otu2776	8	Bacteria;Chloroflexi;Anaerolineae;Caldilineales;Caldilineaceae
Otu1143	54	Bacteria;Bacteroidetes;Cytophagia;Cytophagales;Cytophagaceae;Sporocytophaga
Otu2480	13	Bacteria;TM6;SJA-4
Otu4757	3	Bacteria;Firmicutes;Clostridia;Clostridiales;Veillonellaceae
Otu4756	7	Bacteria;Actinobacteria;Thermoleophilia;Gaiellales
Otu3163	6	Bacteria;Chloroflexi;C0119
Otu5283	2	Bacteria;Chloroflexi;Anaerolineae;Caldilineales;Caldilineaceae
Otu5284	5	Bacteria;Acidobacteria;Acidobacteria;iii1-15
Otu5286	2	Bacteria;Firmicutes;Clostridia;Clostridiales;Ruminococcaceae
Otu5137	2	Bacteria
Otu5134	2	Bacteria;Actinobacteria;Coriobacteriia;Coriobacteriales;Coriobacteriaceae;Atopobium;Atopobium_vaginae
Otu5139	2	Bacteria;Chloroflexi;Anaerolineae
Otu4086	2	Bacteria;Proteobacteria;Gammaproteobacteria;Legionellales;Coxiellaceae
Otu4082	8	Bacteria;Proteobacteria;Alphaproteobacteria;Rhodospirillales;Rhodospirillaceae
Otu4089	3	Bacteria;Proteobacteria;Gammaproteobacteria;Legionellales
Otu4661	3	Bacteria;Firmicutes;Bacilli;Bacillales;Paenibacillaceae;Paenibacillus
Otu3167	7	Bacteria;Proteobacteria;Gammaproteobacteria;Oceanospirillales;Halomonadaceae
Otu3166	6	Bacteria;Proteobacteria;Deltaproteobacteria;Myxococcales
Otu5545	4	Bacteria;Proteobacteria;Alphaproteobacteria;Rickettsiales;Rickettsiaceae
Otu4542	2	Bacteria;Proteobacteria;Gammaproteobacteria;Legionellales;Coxiellaceae
Otu4873	4	Bacteria;Chloroflexi;C0119
Otu4878	10	Bacteria;Actinobacteria;Thermoleophilia;Solirubrobacterales
Otu3399	5	Bacteria;Chloroflexi;TK10;B07_WMSP1
Otu4412	6	Bacteria;Tenericutes;Mollicutes;Anaeroplasmatales;Anaeroplasmataceae;Asteroleplasma
Otu3000	17	Bacteria;Chlamydiae;Chlamydiia
Otu3001	5	Bacteria;Proteobacteria;Betaproteobacteria
Otu3366	3	Bacteria;TM7
Otu1394	32	Bacteria;Proteobacteria;Deltaproteobacteria;Myxococcales
Otu4867	4	Bacteria;Verrucomicrobia;Spartobacteria;Chthoniobacterales;Chthoniobacteraceae;Ellin506
Otu4865	4	Bacteria;Proteobacteria;Deltaproteobacteria;Myxococcales
Otu4861	5	Bacteria;Chloroflexi;Thermomicrobia
Otu4068	2	Bacteria;Firmicutes;Clostridia;Clostridiales;Ruminococcaceae
Otu4067	2	Bacteria;Firmicutes
Otu4060	2	Bacteria;Proteobacteria;Alphaproteobacteria;Rhodospirillales;Rhodospirillaceae
Otu4868	5	Bacteria;OD1;ZB2
Otu4603	2	Bacteria;Bacteroidetes;Saprospirae;Saprospirales;Chitinophagaceae
Otu4602	2	Bacteria;Firmicutes;Bacilli;Bacillales;Bacillaceae
Otu4607	2	Bacteria;Firmicutes;Clostridia;Clostridiales;Lachnospiraceae;Clostridium
Otu2524	10	Bacteria;Acidobacteria;Chloracidobacteria;RB41;Ellin6075
Otu4908	3	Bacteria;Bacteroidetes;Bacteroidia;Bacteroidales;Porphyromonadaceae;Paludibacter
Otu4855	5	Bacteria;Proteobacteria;Gammaproteobacteria;Legionellales;Coxiellaceae
Otu4404	7	Bacteria;Proteobacteria;Alphaproteobacteria;Rhodospirillales;Rhodospirillaceae;Phaeospirillum
Otu2831	6	Bacteria;Verrucomicrobia;Pedosphaerae;Pedosphaerales
Otu4475	3	Bacteria;Bacteroidetes;Bacteroidia;Bacteroidales;Rikenellaceae
Otu2734	12	Bacteria;Proteobacteria;Gammaproteobacteria;Xanthomonadales;Sinobacteraceae;Nevskia
Otu1183	33	Bacteria;Bacteroidetes;Saprospirae;Saprospirales;Chitinophagaceae
Otu4291	4	Bacteria;Proteobacteria;Gammaproteobacteria;HTCC2188;HTCC2089
Otu4292	4	Bacteria;Proteobacteria;Gammaproteobacteria;Legionellales;Coxiellaceae
Otu4298	2	Bacteria;Actinobacteria;Thermoleophilia;Solirubrobacterales;Conexibacteraceae
Otu3029	7	Bacteria;TM6;SJA-4
Otu3125	9	Bacteria;Proteobacteria;Gammaproteobacteria;Legionellales
Otu3124	6	Bacteria;Proteobacteria;Deltaproteobacteria;MIZ46
Otu1749	15	Bacteria;TM7;TM7-1
Otu1748	37	Bacteria;TM7;TM7-1
Otu5245	2	Bacteria;Proteobacteria
Otu5246	4	Bacteria;Proteobacteria;Gammaproteobacteria;Xanthomonadales;Sinobacteraceae
Otu5247	2	Bacteria;OD1;ZB2
Otu5241	2	Bacteria;Chloroflexi;TK17;mle1-48
Otu5243	2	Bacteria;Proteobacteria;Deltaproteobacteria;Spirobacillales
Otu1409	45	Bacteria;Actinobacteria;MB-A2-108
Otu4598	3	Bacteria;Actinobacteria;Thermoleophilia;Solirubrobacterales;Solirubrobacteraceae
Otu4592	4	Bacteria;Elusimicrobia;Elusimicrobia;IIb
Otu4597	7	Bacteria;Chlamydiae;Chlamydiia;Chlamydiales
Otu4627	10	Bacteria;Proteobacteria;Gammaproteobacteria;Xanthomonadales;Xanthomonadaceae;Lysobacter
Otu4626	4	Bacteria;Firmicutes;Clostridia;Clostridiales;Lachnospiraceae
Otu4621	3	Bacteria;Bacteroidetes;Bacteroidia;Bacteroidales
Otu4620	2	Bacteria;Bacteroidetes
Otu4324	2	Bacteria;Verrucomicrobia;Spartobacteria;Chthoniobacterales;Chthoniobacteraceae;Ellin506
Otu2502	10	Bacteria;Chloroflexi;Chloroflexi;Herpetosiphonales
Otu1977	15	Bacteria;Chloroflexi;Anaerolineae;SBR1031;A4b
Otu4838	6	Bacteria;Bacteroidetes;Flavobacteriia;Flavobacteriales;Flavobacteriaceae;Flavobacterium
Otu4830	3	Bacteria;Proteobacteria;Gammaproteobacteria;Legionellales;Coxiellaceae;Aquicella
Otu4831	16	Bacteria;Acidobacteria;Acidobacteria;iii1-15;mb2424
Otu4832	4	Bacteria;Chlamydiae;Chlamydiia;Chlamydiales
Otu4833	3	Bacteria;Proteobacteria;Betaproteobacteria;Procabacteriales;Procabacteriaceae
Otu4834	3	Bacteria;Cyanobacteria
Otu4837	2	Bacteria;Cyanobacteria;Chloroplast;Chlorophyta;Trebouxiophyceae
Otu5052	2	Bacteria;Proteobacteria;Gammaproteobacteria;Legionellales;Coxiellaceae
Otu5055	4	Bacteria;Proteobacteria;Gammaproteobacteria;Legionellales;Coxiellaceae
Otu5057	4	Bacteria;Firmicutes;Erysipelotrichi;Erysipelotrichales;Erysipelotrichaceae;Eubacterium;Eubacterium_dolichum
Otu5056	5	Bacteria;Bacteroidetes;Sphingobacteriia;Sphingobacteriales;Sphingobacteriaceae;Parapedobacter
Otu5058	4	Bacteria;Actinobacteria;Thermoleophilia;Gaiellales
Otu5504	2	Bacteria;Bacteroidetes;Saprospirae;Saprospirales;Saprospiraceae
Otu5503	4	Bacteria;Firmicutes;Clostridia;Clostridiales;Ruminococcaceae
Otu5500	3	Bacteria;Verrucomicrobia;Pedosphaerae;Pedosphaerales;Ellin517
Otu4458	3	Bacteria;Proteobacteria;Gammaproteobacteria;Legionellales;Coxiellaceae;Aquicella
Otu2884	8	Bacteria;Verrucomicrobia;Spartobacteria;Chthoniobacterales;Chthoniobacteraceae;DA101
Otu2882	11	Bacteria;Actinobacteria;Acidimicrobiia;Acidimicrobiales
Otu3041	4	Bacteria;Firmicutes;Clostridia;Clostridiales;Peptococcaceae;Desulfosporosinus;Desulfosporosinus_meridiei
Otu3107	5	Bacteria;Firmicutes;Bacilli;Bacillales;Bacillaceae;Lentibacillus
Otu3101	4	Bacteria;Proteobacteria;Gammaproteobacteria
Otu5264	2	Bacteria
Otu5263	3	Bacteria;Proteobacteria;Alphaproteobacteria;Rickettsiales;Rickettsiaceae;Rickettsia
Otu4022	5	Bacteria;Proteobacteria;Gammaproteobacteria;Legionellales;Coxiellaceae
Otu4029	3	Bacteria;Chloroflexi;Anaerolineae;H39
Otu5195	4	Bacteria;Chlamydiae;Chlamydiia;Chlamydiales
Otu5197	2	Bacteria;TM6;SJA-4
Otu5198	4	Bacteria;Proteobacteria;Alphaproteobacteria;Rhizobiales;Hyphomicrobiaceae
Otu3696	15	Bacteria;Proteobacteria;Alphaproteobacteria;Rhodospirillales;Rhodospirillaceae
Otu3691	7	Bacteria;Bacteroidetes;Saprospirae;Saprospirales;Chitinophagaceae
Otu5552	2	Bacteria;TM6;SJA-4
Otu5553	7	Bacteria;Chloroflexi;Ktedonobacteria;Thermogemmatisporales;Thermogemmatisporaceae
Otu3845	5	Bacteria;Proteobacteria;Gammaproteobacteria;Legionellales;Coxiellaceae;Aquicella
Otu3849	3	Bacteria;OD1;ZB2
Otu4818	2	Bacteria;Proteobacteria;Alphaproteobacteria;Rickettsiales;Rickettsiaceae;Wolbachia
Otu5528	3	Bacteria;Bacteroidetes;Saprospirae;Saprospirales;Chitinophagaceae
Otu5030	5	Bacteria;OD1;SM2F11
Otu5036	2	Bacteria;Proteobacteria;Betaproteobacteria;Burkholderiales;Burkholderiaceae
Otu1239	47	Bacteria;Proteobacteria;Deltaproteobacteria;Myxococcales
Otu3063	11	Bacteria;TM6;SJA-4
Otu3061	7	Bacteria;Bacteroidetes;Sphingobacteriia;Sphingobacteriales
Otu3064	5	Bacteria;Proteobacteria;Gammaproteobacteria;Legionellales
Otu3069	7	Bacteria;Proteobacteria;Gammaproteobacteria;Legionellales;Coxiellaceae;Aquicella
Otu1838	36	Bacteria;Bacteroidetes;Saprospirae;Saprospirales;Chitinophagaceae
Otu1831	37	Bacteria;Proteobacteria;Alphaproteobacteria;Rhodospirillales;Rhodospirillaceae
Otu2252	7	Bacteria;TM6;SJA-4
Otu4874	2	Bacteria;Cyanobacteria;4C0d-2;SM1D11
Otu5202	4	Bacteria;Gemmatimonadetes;Gemmatimonadetes
Otu4558	3	Bacteria;Proteobacteria;Deltaproteobacteria;Myxococcales
Otu2928	17	Bacteria;Acidobacteria;Acidobacteriia;Acidobacteriales;Koribacteraceae;Candidatus_Koribacter
Otu4205	2	Bacteria;Firmicutes;Clostridia;Clostridiales;Ruminococcaceae
Otu4682	2	Bacteria;Actinobacteria
Otu3219	5	Bacteria;Proteobacteria;Deltaproteobacteria;Myxococcales
Otu3318	10	Bacteria;Proteobacteria;Deltaproteobacteria;Myxococcales;Myxococcaceae
Otu3867	3	Bacteria;Chlamydiae;Chlamydiia;Chlamydiales
Otu4930	2	Bacteria;Gemmatimonadetes;Gemmatimonadetes;Gemmatimonadales;Ellin5301
Otu4935	3	Bacteria;Gemmatimonadetes;Gemm-1
Otu1647	35	Bacteria;TM7;TM7-1
Otu5017	2	Bacteria;Acidobacteria;Acidobacteriia;Acidobacteriales
Otu5016	9	Bacteria;Bacteroidetes;At12OctB3
Otu5010	5	Bacteria;Chloroflexi;Ktedonobacteria;JG30-KF-AS9
Otu5549	3	Bacteria;Chlorobi;OPB56
Otu5018	2	Bacteria;Acidobacteria;Chloracidobacteria;DS-100
Otu4764	2	Bacteria;Proteobacteria;Gammaproteobacteria;Legionellales;Coxiellaceae;Aquicella
Otu3087	14	Bacteria;Proteobacteria;Gammaproteobacteria;Legionellales
Otu3083	14	Bacteria;Proteobacteria;Gammaproteobacteria
Otu2680	15	Bacteria;Planctomycetes;Phycisphaerae;Phycisphaerales;Phycisphaeraceae
Otu1812	38	Bacteria;Proteobacteria;Deltaproteobacteria;Myxococcales
Otu2353	10	Bacteria;Proteobacteria;Gammaproteobacteria;Legionellales;Legionellaceae
Otu4990	2	Bacteria;Bacteroidetes;Saprospirae;Saprospirales;Chitinophagaceae
Otu4999	2	Bacteria;Proteobacteria;Gammaproteobacteria;Legionellales
Otu5228	4	Bacteria;Proteobacteria;Deltaproteobacteria;Syntrophobacterales;Syntrophobacteraceae
Otu5220	2	Bacteria;Chloroflexi;Chloroflexi;Roseiflexales;Kouleothrixaceae
Otu5225	2	Bacteria;Chloroflexi
Otu4571	2	Bacteria;Proteobacteria;Alphaproteobacteria;Caulobacterales;Caulobacteraceae
Otu5482	5	Bacteria;Chloroflexi;TK10
Otu4687	2	Bacteria;Proteobacteria;Deltaproteobacteria;Bdellovibrionales;Bdellovibrionaceae;Bdellovibrio
Otu4689	2	Bacteria;Proteobacteria;Gammaproteobacteria;Legionellales
Otu3744	8	Bacteria;TM7;SC3
Otu3743	5	Bacteria;Proteobacteria;Alphaproteobacteria
Otu3741	6	Bacteria;Bacteroidetes;Cytophagia;Cytophagales
Otu3333	7	Bacteria;Proteobacteria;Deltaproteobacteria;Myxococcales
Otu3331	3	Bacteria;Chloroflexi;Anaerolineae;WCHB1-50
Otu5564	2	Bacteria;Proteobacteria;Deltaproteobacteria;Syntrophobacterales;Syntrophobacteraceae
Otu5566	3	Bacteria;Proteobacteria;Gammaproteobacteria;Legionellales;Coxiellaceae
Otu5560	4	Bacteria;Proteobacteria;Gammaproteobacteria;Legionellales;Legionellaceae
Otu5563	2	Bacteria;Acidobacteria;Acidobacteriia;Acidobacteriales
Otu5562	4	Bacteria;Actinobacteria;Actinobacteria;Actinomycetales;Micromonosporaceae
Otu4748	8	Bacteria;Bacteroidetes;Cytophagia;Cytophagales;Cytophagaceae
Otu2379	9	Bacteria;Acidobacteria;Acidobacteria;CCU21
Otu2210	15	Bacteria;Actinobacteria;Acidimicrobiia;Acidimicrobiales
Otu2211	23	Bacteria;Acidobacteria;Sva0725;Sva0725
Otu3299	4	Bacteria;Proteobacteria;Gammaproteobacteria;Legionellales;Legionellaceae
Otu4335	4	Bacteria;Armatimonadetes;Fimbriimonadia;Fimbriimonadales;Fimbriimonadaceae;Fimbriimonas
Otu4334	2	Bacteria;Proteobacteria;Gammaproteobacteria;Xanthomonadales;Xanthomonadaceae;Dyella
Otu4333	3	Bacteria;Chlamydiae;Chlamydiia;Chlamydiales;Parachlamydiaceae
Otu4331	2	Bacteria;Fibrobacteres;Fibrobacteria;258ds10
Otu2969	6	Bacteria;WPS-2
Otu2963	6	Bacteria;Verrucomicrobia;Spartobacteria;Chthoniobacterales;Chthoniobacteraceae;OR-59
Otu4512	4	Bacteria;Chloroflexi;Anaerolineae;SBR1031;oc28
Otu4510	3	Bacteria;Proteobacteria;Gammaproteobacteria;Xanthomonadales;Xanthomonadaceae;Lysobacter;Lysobacter_ximonensis
Otu4519	4	Bacteria;Proteobacteria;Alphaproteobacteria;Rhizobiales;Rhodobiaceae;Afifella
Otu4518	3	Bacteria;Proteobacteria;Gammaproteobacteria;Legionellales;Coxiellaceae
Otu5607	4	Bacteria;Proteobacteria;Gammaproteobacteria;Legionellales;Coxiellaceae;Aquicella
Otu5601	4	Bacteria;Actinobacteria;Actinobacteria;Actinomycetales;Sporichthyaceae;Sporichthya
Otu5609	2	Bacteria
Otu3763	4	Bacteria;TM6;SJA-4
Otu3768	4	Bacteria;Thermi;Deinococci;Deinococcales;Deinococcaceae;Deinococcus
Otu1601	35	Bacteria;Planctomycetes;Planctomycetia;Gemmatales;Isosphaeraceae
Otu3974	3	Bacteria;Actinobacteria;Actinobacteria;Actinomycetales
Otu3970	6	Bacteria;Proteobacteria;Gammaproteobacteria;Legionellales;Legionellaceae
Otu3971	4	Bacteria;Proteobacteria;Alphaproteobacteria;Rhizobiales
Otu3973	11	Bacteria;Proteobacteria;Alphaproteobacteria;Rhizobiales;Hyphomicrobiaceae;Pedomicrobium
Otu942	88	Bacteria;TM7;TM7-1
Otu4728	2	Bacteria;Proteobacteria;Betaproteobacteria;Procabacteriales;Procabacteriaceae
Otu4722	2	Bacteria;Proteobacteria;Gammaproteobacteria
Otu2396	14	Bacteria;TM7;TM7-1
Otu3819	5	Bacteria;Firmicutes;Erysipelotrichi;Erysipelotrichales;Erysipelotrichaceae
Otu3817	4	Bacteria;Planctomycetes;C6;MVS-107
Otu4218	3	Bacteria;Tenericutes;Mollicutes;Acholeplasmatales
Otu2946	7	Bacteria;TM6;SJA-4
Otu4537	3	Bacteria;Chloroflexi;TK17
Otu4741	6	Bacteria;Proteobacteria;Gammaproteobacteria;Legionellales;Coxiellaceae;Aquicella
Otu4530	4	Bacteria;Proteobacteria;Alphaproteobacteria;Rhodospirillales;Acetobacteraceae
Otu3783	4	Bacteria;Chloroflexi;Thermomicrobia;JG30-KF-CM45
Otu5626	3	Bacteria;Proteobacteria;Betaproteobacteria;Methylophilales;Methylophilaceae;Methylotenera;Methylotenera_mobilis
Otu5627	2	Bacteria;Actinobacteria;Acidimicrobiia;Acidimicrobiales;EB1017
Otu5625	2	Bacteria;Proteobacteria;Gammaproteobacteria;Legionellales;Coxiellaceae
Otu4927	2	Bacteria;Firmicutes;Clostridia;Clostridiales
Otu3700	4	Bacteria;Proteobacteria;Betaproteobacteria;Burkholderiales;Alcaligenaceae
Otu3706	6	Bacteria;Chloroflexi;Anaerolineae;SBR1031;oc28
Otu4920	4	Bacteria;TM6;SJA-4
Otu4921	3	Bacteria;Firmicutes;Bacilli;Bacillales;Bacillaceae
Otu4929	8	Bacteria;Proteobacteria;Alphaproteobacteria;BD7-3
Otu4895	2	Bacteria;Acidobacteria;Acidobacteriia;Acidobacteriales;Acidobacteriaceae;Acidopila;Acidopila_rosea
Otu2859	7	Bacteria;Bacteroidetes;Cytophagia;Cytophagales;Cytophagaceae
Otu3403	5	Bacteria;Bacteroidetes;Saprospirae;Saprospirales
Otu2024	8	Bacteria;Proteobacteria;Deltaproteobacteria;Spirobacillales
Otu4251	5	Bacteria;Nitrospirae;Nitrospira;Nitrospirales;0319-6A21
Otu2624	14	Bacteria;Acidobacteria;Acidobacteria;iii1-15
Otu5429	2	Bacteria;Proteobacteria;Alphaproteobacteria;Rhodospirillales;Rhodospirillaceae
Otu5398	3	Bacteria;Proteobacteria;Deltaproteobacteria;MIZ46
Otu5396	8	Bacteria;Bacteroidetes;Flavobacteriia;Flavobacteriales;Flavobacteriaceae;Flavobacterium;Flavobacterium_succinicans
Otu5397	3	Bacteria;Proteobacteria;Gammaproteobacteria;Legionellales
Otu5427	2	Bacteria;Verrucomicrobia;Spartobacteria;Chthoniobacterales;Chthoniobacteraceae;Candidatus_Xiphinematobacter
Otu5391	2	Bacteria;Chloroflexi;Chloroflexi;Roseiflexales
Otu3499	3	Bacteria;Firmicutes;Clostridia;Clostridiales;Tissierellaceae;Helcococcus
Otu3490	6	Bacteria;Verrucomicrobia;Spartobacteria;Chthoniobacterales;Chthoniobacteraceae;Candidatus_Xiphinematobacter
Otu5324	2	Bacteria;Proteobacteria;Gammaproteobacteria;Xanthomonadales;Sinobacteraceae
Otu4117	2	Bacteria;Firmicutes;Clostridia;Clostridiales;Ruminococcaceae
Otu4116	4	Bacteria;TM6;SJA-4
Otu4110	2	Bacteria;Proteobacteria;Betaproteobacteria
Otu4119	2	Bacteria;Firmicutes;Clostridia;Clostridiales;Ruminococcaceae
Otu3939	19	Bacteria;Chlorobi
Otu5098	2	Bacteria;Bacteroidetes
Otu5095	16	Bacteria;Proteobacteria;Deltaproteobacteria;Myxococcales;0319-6G20
Otu5094	3	Bacteria;Chloroflexi;Thermomicrobia;JG30-KF-CM45
Otu5097	6	Bacteria
Otu5092	2	Bacteria;Chlorobi;OPB56
Otu4274	9	Bacteria;Proteobacteria;Deltaproteobacteria;Myxococcales
Otu4914	3	Bacteria;Bacteroidetes;VC2_1_Bac22
Otu4494	3	Bacteria;Proteobacteria;Deltaproteobacteria;Myxococcales
Otu4495	5	Bacteria;Gemmatimonadetes;Gemmatimonadetes
Otu4493	2	Bacteria;Proteobacteria;Gammaproteobacteria;Legionellales;Legionellaceae;Tatlockia
Otu4490	2	Bacteria;Proteobacteria;Gammaproteobacteria;Legionellales
Otu5406	2	Bacteria;Bacteroidetes;Saprospirae;Saprospirales;Chitinophagaceae
Otu2989	5	Bacteria;GN02;3BR-5F
Otu4131	6	Bacteria;TM7;TM7-1
Otu4137	2	Bacteria;Proteobacteria;Gammaproteobacteria;Legionellales;Legionellaceae;Legionella
Otu4143	4	Bacteria;Planctomycetes;Planctomycetia;Gemmatales;Isosphaeraceae
Otu3500	4	Bacteria;Firmicutes;Clostridia
Otu3507	7	Bacteria;TM6;SBRH58
Otu3666	11	Bacteria;TM7;TM7-1
Otu684	111	Bacteria;TM7;TM7-3
Otu1593	37	Bacteria;Gemmatimonadetes;Gemmatimonadetes;Gemmatimonadales;Ellin5301
Otu3215	4	Bacteria;Proteobacteria;Gammaproteobacteria;Legionellales;Coxiellaceae
Otu3217	6	Bacteria;Proteobacteria;Betaproteobacteria;Burkholderiales;Oxalobacteraceae
Otu3800	5	Bacteria;Verrucomicrobia;Spartobacteria;Chthoniobacterales;Chthoniobacteraceae
Otu5460	4	Bacteria;Proteobacteria;Alphaproteobacteria;Rickettsiales
Otu5463	3	Bacteria;Proteobacteria;Deltaproteobacteria;Myxococcales
Otu5464	2	Bacteria;Proteobacteria;Gammaproteobacteria;Thiotrichales;Piscirickettsiaceae
Otu5466	2	Bacteria;Cyanobacteria;4C0d-2;SM1D11
Otu5469	2	Bacteria;Proteobacteria;Alphaproteobacteria;Rhodospirillales;Rhodospirillaceae;Phaeospirillum;Phaeospirillum_fulvum
Otu4731	2	Bacteria;Gemmatimonadetes;Gemm-1
Otu4730	2	Bacteria;Bacteroidetes;Bacteroidia;Bacteroidales;S24-7
Otu4227	2	Bacteria;Acidobacteria;Acidobacteriia;Acidobacteriales;Acidobacteriaceae
Otu4734	3	Bacteria;Proteobacteria;Gammaproteobacteria;Legionellales;Coxiellaceae
Otu4485	2	Bacteria;Firmicutes;Bacilli;Bacillales;Paenibacillaceae;Paenibacillus;Paenibacillus_lautus
Otu3458	9	Bacteria;Bacteroidetes;Cytophagia;Cytophagales;Cytophagaceae;Sporocytophaga
Otu4548	4	Bacteria;Proteobacteria;Betaproteobacteria;Burkholderiales
Otu4426	2	Bacteria;Actinobacteria;Actinobacteria;Actinomycetales
Otu5145	3	Bacteria;Acidobacteria;Sva0725;Sva0725
Otu5140	2	Bacteria;Verrucomicrobia;Spartobacteria;Chthoniobacterales;Chthoniobacteraceae;Candidatus_Xiphinematobacter
Otu2642	12	Bacteria;Acidobacteria;Solibacteres;Solibacterales
Otu3661	8	Bacteria;Planctomycetes;Planctomycetia;Gemmatales;Gemmataceae
Otu3669	4	Bacteria;Proteobacteria;Gammaproteobacteria;Legionellales;Coxiellaceae
Otu4952	2	Bacteria;Planctomycetes;BD7-11
Otu3275	11	Bacteria;OD1
Otu4959	2	Bacteria;Firmicutes;Bacilli;Lactobacillales;Lactobacillaceae;Lactobacillus;Lactobacillus_brevis
Otu2867	10	Bacteria;Verrucomicrobia;Pedosphaerae;Pedosphaerales
Otu5338	4	Bacteria;Planctomycetes;vadinHA49;DH61
Otu5441	3	Bacteria;Proteobacteria;Gammaproteobacteria;Legionellales
Otu3479	7	Bacteria;Verrucomicrobia;Spartobacteria;Chthoniobacterales;Chthoniobacteraceae;OR-59
Otu4175	2	Bacteria;Bacteroidetes
Otu4177	2	Bacteria;Proteobacteria;Betaproteobacteria;Procabacteriales;Procabacteriaceae
Otu3786	3	Bacteria;Chloroflexi;Ktedonobacteria;Thermogemmatisporales;Thermogemmatisporaceae
Otu5446	2	Bacteria;TM7;TM7-1
Otu1533	32	Bacteria;Proteobacteria;Gammaproteobacteria;Legionellales;Coxiellaceae
Otu2781	10	Bacteria;Actinobacteria
Otu1534	53	Bacteria;Proteobacteria;Alphaproteobacteria;Rhizobiales;Hyphomicrobiaceae;Parvibaculum
Otu2818	6	Bacteria;Proteobacteria;Deltaproteobacteria
Otu5161	3	Bacteria;Chloroflexi;SHA-26
Otu5160	3	Bacteria;Firmicutes;Clostridia;Clostridiales;Ruminococcaceae
Otu5165	2	Bacteria;Proteobacteria
Otu5167	3	Bacteria;Firmicutes;Clostridia;Clostridiales;Christensenellaceae
Otu4785	2	Bacteria;Firmicutes;Clostridia;Clostridiales;Lachnospiraceae
Otu3647	4	Bacteria;Proteobacteria
Otu3645	3	Bacteria;TM7
Otu3643	3	Bacteria;Actinobacteria;Actinobacteria;Actinomycetales;Actinomycetaceae
Otu3641	11	Bacteria
Otu4975	2	Bacteria;AD3;ABS-6
Otu4971	3	Bacteria;Actinobacteria;Actinobacteria;Actinomycetales;ACK-M1
Otu4973	8	Bacteria;Proteobacteria;Betaproteobacteria;MND1
Otu4318	2	Bacteria;TM7
Otu5317	2	Bacteria;Bacteroidetes;Bacteroidia;Bacteroidales
Otu5314	6	Bacteria;Proteobacteria;Gammaproteobacteria;Legionellales;Coxiellaceae;Aquicella
Otu4373	5	Bacteria;Firmicutes;Clostridia;Clostridiales;Mogibacteriaceae
Otu4375	6	Bacteria;Proteobacteria;Betaproteobacteria;SC-I-84
Otu4379	2	Bacteria;Nitrospirae;Nitrospira;Nitrospirales;0319-6A21
Otu4171	8	Bacteria;Proteobacteria;Gammaproteobacteria;Legionellales
Otu4195	2	Bacteria;Chlamydiae;Chlamydiia
Otu1479	20	Bacteria;Acidobacteria;Solibacteres;Solibacterales
Otu5109	3	Bacteria;Proteobacteria;Gammaproteobacteria;Legionellales;Coxiellaceae;Aquicella
Otu5102	2	Bacteria;Firmicutes;Bacilli;Bacillales;Bacillaceae
Otu5101	2	Bacteria;Planctomycetes;Brocadiae;Brocadiales;Brocadiaceae;Candidatus_Brocadia
Otu5100	2	Bacteria;Proteobacteria;Alphaproteobacteria;Rhodospirillales;Acetobacteraceae
Otu5106	2	Bacteria;Firmicutes;Clostridia;Clostridiales;Ruminococcaceae
Otu5453	2	Bacteria;Bacteroidetes;Sphingobacteriia;Sphingobacteriales
Otu3622	7	Bacteria;Proteobacteria;Alphaproteobacteria;Rhizobiales;Methylocystaceae
Otu3623	5	Bacteria;Proteobacteria;Gammaproteobacteria
Otu3626	4	Bacteria;Nitrospirae;Nitrospira;Nitrospirales;0319-6A21
Otu2578	11	Bacteria;Verrucomicrobia;Pedosphaerae;Pedosphaerales
Otu4231	4	Bacteria;Chloroflexi;Chloroflexi;Roseiflexales
Otu4826	3	Bacteria;Proteobacteria;Deltaproteobacteria;Myxococcales;Cystobacteraceae;Cystobacter
Otu4726	2	Bacteria;Firmicutes;Clostridia;Clostridiales;Clostridiaceae;Clostridium
Otu5376	2	Bacteria;Proteobacteria;Alphaproteobacteria;Rickettsiales
Otu5377	4	Bacteria;Proteobacteria;Deltaproteobacteria;Spirobacillales
Otu5379	6	Bacteria;Proteobacteria;Deltaproteobacteria;MIZ46
Otu3438	3	Bacteria;Firmicutes;Bacilli;Bacillales;Paenibacillaceae
Otu4429	2	Bacteria;Proteobacteria;Deltaproteobacteria;MIZ46
Otu4356	2	Bacteria;Acidobacteria;Chloracidobacteria;RB41
Otu3430	3	Bacteria;Proteobacteria;Betaproteobacteria;Neisseriales;Neisseriaceae
Otu4940	3	Bacteria;Chloroflexi;SHA-26
Otu4942	3	Bacteria;Proteobacteria;Gammaproteobacteria;Legionellales;Coxiellaceae;Aquicella
Otu4944	2	Bacteria;Chloroflexi;Chloroflexi;Roseiflexales
Otu4945	3	Bacteria;TM7;TM7-1
Otu4949	2	Bacteria;Planctomycetes;Planctomycetia;Gemmatales;Gemmataceae
Otu1139	55	Bacteria;Chloroflexi;S085
Otu704	111	Bacteria;TM7;TM7-1
Otu3998	6	Bacteria;Proteobacteria;Alphaproteobacteria
Otu5387	3	Bacteria;Proteobacteria;Alphaproteobacteria;Rhodospirillales
Otu5298	4	Bacteria;Proteobacteria;Gammaproteobacteria;Alteromonadales;Alteromonadaceae
Otu5290	3	Bacteria;Proteobacteria;Deltaproteobacteria;Myxococcales
Otu5296	2	Bacteria;TM7;SC3
Otu1450	25	Bacteria;Proteobacteria;Gammaproteobacteria;Legionellales;Coxiellaceae;Aquicella
Otu5123	5	Bacteria;Elusimicrobia;Elusimicrobia;FAC88
Otu5129	4	Bacteria;Proteobacteria;Deltaproteobacteria;Myxococcales
Otu5128	3	Bacteria;Proteobacteria;Alphaproteobacteria;Rickettsiales
Otu4652	3	Bacteria;Acidobacteria;iii1-8;DS-18
Otu3608	4	Bacteria;Chloroflexi;Chloroflexi;Herpetosiphonales
Otu4658	2	Bacteria;Firmicutes;Bacilli;Bacillales;Bacillaceae;Terribacillus
Otu4043	6	Bacteria;Acidobacteria;Acidobacteria;iii1-15
Otu4044	5	Bacteria;Nitrospirae;Nitrospira;Nitrospirales;Nitrospiraceae;Nitrospira
Otu2550	10	Bacteria;Proteobacteria;Alphaproteobacteria;Rhodospirillales;Rhodospirillaceae
Otu2555	6	Bacteria;Proteobacteria;Alphaproteobacteria;Rhodospirillales;Rhodospirillaceae;Phaeospirillum;Phaeospirillum_fulvum
Otu1920	26	Bacteria
Otu1924	14	Bacteria;Proteobacteria;Gammaproteobacteria;Legionellales;Coxiellaceae
Otu4442	5	Bacteria;Chloroflexi;Ktedonobacteria;Elev-1554
Otu4860	3	Bacteria;Proteobacteria;Gammaproteobacteria;Legionellales;Coxiellaceae
Otu5358	3	Bacteria;Proteobacteria;Gammaproteobacteria;Legionellales;Coxiellaceae
Otu5359	3	Bacteria;Firmicutes;Clostridia;Clostridiales;Ruminococcaceae
Otu5356	2	Bacteria;Cyanobacteria;ML635J-21
Otu5357	2	Bacteria;Proteobacteria;Gammaproteobacteria
Otu5354	2	Bacteria;Firmicutes;Clostridia;Clostridiales;Tissierellaceae
Otu5355	2	Bacteria;Proteobacteria;Deltaproteobacteria;Myxococcales
Otu4408	2	Bacteria;Proteobacteria;Gammaproteobacteria
Otu5300	2	Bacteria;Chloroflexi;Chloroflexi;Roseiflexales;Kouleothrixaceae
Otu2767	9	Bacteria;Proteobacteria;Gammaproteobacteria;Legionellales;Coxiellaceae;Aquicella
Otu1150	60	Bacteria;Proteobacteria;Betaproteobacteria;Burkholderiales;Alcaligenaceae
Otu4888	2	Bacteria;Planctomycetes;C6;MVS-107
Otu3017	7	Bacteria;Proteobacteria;Gammaproteobacteria;Legionellales;Coxiellaceae
Otu3361	4	Bacteria;Gemmatimonadetes;Gemmatimonadetes
Otu3363	6	Bacteria;Firmicutes;Bacilli;Bacillales;Paenibacillaceae
Otu3179	4	Bacteria;Proteobacteria;Gammaproteobacteria;Legionellales
Otu3174	5	Bacteria;Firmicutes;Clostridia;Clostridiales;Tissierellaceae;Sporanaerobacter
Otu3177	4	Bacteria
Otu4232	3	Bacteria;Planctomycetes;Planctomycetia;Gemmatales
Otu3740	7	Bacteria;TM6;SJA-4
Otu1435	21	Bacteria;Bacteroidetes;Saprospirae;Saprospirales;Chitinophagaceae
Otu4092	3	Bacteria;Chlamydiae;Chlamydiia;Chlamydiales
Otu4093	5	Bacteria;Proteobacteria;Gammaproteobacteria;Legionellales;Legionellaceae
Otu4097	2	Bacteria;Chloroflexi;TK10
Otu4675	3	Bacteria;TM6;SJA-4
Otu4306	2	Bacteria;Proteobacteria;Deltaproteobacteria;MIZ46
Otu4302	6	Bacteria;Acidobacteria;Chloracidobacteria;RB41
Otu4301	2	Bacteria;Actinobacteria;Thermoleophilia;Solirubrobacterales
Otu4308	6	Bacteria;Actinobacteria;Acidimicrobiia;Acidimicrobiales;EB1017
Otu4840	2	Bacteria;Proteobacteria;Deltaproteobacteria;Myxococcales
Otu3133	11	Bacteria;TM6;SJA-4
Otu2858	22	Bacteria;Bacteroidetes;Sphingobacteriia;Sphingobacteriales
Otu3793	10	Bacteria;Chlamydiae;Chlamydiia;Chlamydiales;Rhabdochlamydiaceae;Candidatus_Rhabdochlamydia
Otu3796	3	Bacteria;Acidobacteria;Acidobacteria;iii1-15
Otu4165	5	Bacteria;Bacteroidetes;Bacteroidia;Bacteroidales;Bacteroidaceae
Otu4461	2	Bacteria;Bacteroidetes;At12OctB3
Otu4287	2	Bacteria;Proteobacteria;Deltaproteobacteria;Myxococcales
Otu4284	3	Bacteria;Bacteroidetes;Saprospirae;Saprospirales;Saprospiraceae
Otu4283	2	Bacteria;Proteobacteria;Deltaproteobacteria;Myxococcales
Otu4282	5	Bacteria;Bacteroidetes;Bacteroidia;Bacteroidales;Bacteroidaceae;Bacteroides
Otu4288	2	Bacteria;Actinobacteria;Actinobacteria;Actinomycetales;Intrasporangiaceae
Otu3154	13	Bacteria;Planctomycetes;Planctomycetia;Gemmatales;Gemmataceae
Otu3158	10	Bacteria;Proteobacteria;Gammaproteobacteria;Legionellales;Coxiellaceae
Otu5257	2	Bacteria;Armatimonadetes;Armatimonadia;FW68
Otu5253	9	Bacteria;TM6;SJA-4
Otu5251	2	Bacteria;Planctomycetes;Planctomycetia;Gemmatales;Gemmataceae
Otu4079	3	Bacteria;Bacteroidetes;Bacteroidia;Bacteroidales
Otu4075	2	Bacteria;Proteobacteria;Alphaproteobacteria
Otu4070	3	Bacteria;Actinobacteria;Actinobacteria;Actinomycetales;Nocardioidaceae;Pimelobacter
Otu4071	3	Bacteria;Proteobacteria;Gammaproteobacteria;Legionellales;Coxiellaceae;Aquicella
Otu4072	6	Bacteria;Proteobacteria;Gammaproteobacteria;Legionellales;Coxiellaceae;Aquicella
Otu4610	4	Bacteria;Planctomycetes;Planctomycetia;Gemmatales;Gemmataceae
Otu3563	13	Bacteria;Actinobacteria;Acidimicrobiia;Acidimicrobiales
Otu4829	4	Bacteria;Proteobacteria;Gammaproteobacteria;Legionellales
Otu4214	2	Bacteria;Proteobacteria;Deltaproteobacteria;Myxococcales
Otu4210	4	Bacteria;Verrucomicrobia;Spartobacteria;Chthoniobacterales;Chthoniobacteraceae;heteroC45_4W
Otu5066	3	Bacteria;Proteobacteria;Alphaproteobacteria
Otu5069	2	Bacteria;Planctomycetes;Planctomycetia;Gemmatales;Isosphaeraceae
Otu4448	6	Bacteria;Proteobacteria;Gammaproteobacteria;Legionellales;Coxiellaceae;Aquicella
Otu4979	2	Bacteria;Proteobacteria;Deltaproteobacteria;Desulfovibrionales;Desulfovibrionaceae;Desulfovibrio;Desulfovibrio_C21_c20
Otu3580	3	Bacteria;Proteobacteria;Alphaproteobacteria;Rhizobiales
Otu3586	3	Bacteria;TM6;SJA-4
Otu3589	4	Bacteria
Otu3059	10	Bacteria;Chlamydiae;Chlamydiia;Chlamydiales
Otu3052	6	Bacteria;Firmicutes;Clostridia;Clostridiales;Ruminococcaceae;Ethanoligenens
Otu3057	4	Bacteria;Acidobacteria;TM1
Otu4391	14	Bacteria;Bacteroidetes;Saprospirae;Saprospirales;Chitinophagaceae;Niabella
Otu4390	3	Bacteria;Bacteroidetes;Bacteroidia;Bacteroidales;Rikenellaceae;Alistipes;Alistipes_massiliensis
Otu3130	10	Bacteria;Proteobacteria;Gammaproteobacteria;Legionellales;Coxiellaceae
Otu4394	2	Bacteria;Armatimonadetes;Armatimonadia;FW68
Otu4397	2	Bacteria;Acidobacteria;Chloracidobacteria;RB41
Otu1755	24	Bacteria;Proteobacteria;Gammaproteobacteria;Xanthomonadales;Sinobacteraceae
Otu5279	2	Bacteria;Gemmatimonadetes;Gemm-3
Otu5274	3	Bacteria;OD1;SM2F11
Otu5276	4	Bacteria;Verrucomicrobia;Pedosphaerae;Pedosphaerales;Ellin517
