# Supplementary material for: Rhizosphere Microbiomes of Potato Cultivated under Bacillus subtilis Treatment Influence the Quality of Potato Tubers
Source: Int J Mol Sci. 2021 Nov 8;22(21):12065. doi: 10.3390/ijms222112065 (PMC8584837; doi:10.3390/ijms222112065)
Supplement: Supplementary file 1 [file ijms-22-12065-s001.zip › TableS8- Specific OTUs in soil sample of DT indicated fungi in genus.xlsx]

## Sheet: Sheet1
Table S7 Specific OTUs in soil sample of DT indicated fungi in genus
OUT-ID	Abundance	Discription
Otu1215	24	Fungi
Otu1329	5	Fungi;Basidiomycota
Otu797	17	Fungi
Otu791	15	Fungi;Basidiomycota;Agaricomycetes;Agaricales;Omphalotaceae;Marasmiellus;Marasmiellus_paspali
Otu793	17	Fungi
Otu1037	14	Fungi;Ascomycota;Dothideomycetes;Pleosporales;Massarinaceae;Saccharicola;unidentified
Otu1033	7	Fungi
Otu554	20	Fungi;Basidiomycota
Otu550	60	Fungi
Otu775	12	Fungi
Otu955	11	Rhizaria;Cercozoa;unidentified;unidentified;unidentified;unidentified;unidentified
Otu2046	2	Fungi
Otu2048	2	Fungi
Otu1695	5	Fungi;Ascomycota;Sordariomycetes
Otu2128	2	Fungi
Otu2124	2	Fungi
Otu2078	2	Fungi;Ascomycota;Dothideomycetes;Capnodiales
Otu2076	2	Fungi
Otu2074	3	Fungi;Basidiomycota;Agaricomycetes;Agaricales;Psathyrellaceae;Psathyrella;Psathyrella_sulcatotuberculosa
Otu2096	3	Fungi
Otu2091	3	Fungi;Ascomycota;Orbiliomycetes;Orbiliales;Orbiliaceae
Otu2092	3	Fungi
Otu1205	11	Fungi;Basidiomycota
Otu1207	8	Fungi
Otu1202	10	Fungi
Otu1203	6	Fungi
Otu1048	7	Fungi
Otu1935	3	Fungi
Otu1333	6	Fungi;Ascomycota
Otu1336	4	Fungi;Ascomycota;Sordariomycetes
Otu1337	4	Fungi
Otu1939	8	Fungi
Otu784	14	Fungi
Otu1024	9	Fungi;Basidiomycota;Agaricomycetes;Russulales;Russulaceae;Russula;Russula_violeipes
Otu1023	31	Fungi;Ascomycota;Eurotiomycetes;Eurotiales;Trichocomaceae;Thermomyces;Thermomyces_dupontii
Otu545	22	Fungi
Otu543	22	Fungi;Basidiomycota;Malasseziomycetes;Malasseziales;unidentified;unidentified;unidentified
Otu945	10	Fungi;Basidiomycota
Otu1682	4	Fungi;Ascomycota;Sordariomycetes;Hypocreales;Nectriaceae;Fusarium
Otu1685	6	Fungi;Basidiomycota;Agaricomycetes;Agaricales
Otu1686	3	Fungi;Basidiomycota;Agaricomycetes;Russulales;Peniophoraceae;Peniophora;Peniophora_incarnata
Otu1687	4	Fungi
Otu1688	4	Fungi
Otu2167	2	Fungi;Basidiomycota;Agaricomycetes;Polyporales;unidentified;unidentified;unidentified
Otu1031	10	Fungi;Basidiomycota;Agaricomycetes;Thelephorales;Thelephoraceae;Tomentella
Otu1524	3	Fungi;Ascomycota;Dothideomycetes;Pleosporales;Lentitheciaceae
Otu1520	4	Fungi;Ascomycota;Leotiomycetes
Otu2159	2	Fungi;Ascomycota;Sordariomycetes;Hypocreales;Hypocreales_fam_Incertae_sedis;Acremonium;unidentified
Otu1563	8	Fungi
Otu1562	4	Fungi;Ascomycota;Sordariomycetes
Otu1567	5	Fungi
Otu2156	2	Fungi;Ascomycota;Sordariomycetes;Hypocreales;Bionectriaceae;Clonostachys;unidentified
Otu1234	15	Fungi
Otu1237	6	Fungi
Otu1236	6	Fungi;Ascomycota
Otu897	10	Fungi;Basidiomycota;Tremellomycetes;Trichosporonales;Trichosporonaceae;Apiotrichum;Apiotrichum_dehoogii
Otu1300	10	Fungi
Otu1017	9	Fungi;Ascomycota;Sordariomycetes;Hypocreales
Otu1016	10	Fungi
Otu750	22	Fungi
Otu971	9	Fungi
Otu972	27	Fungi
Otu376	40	Fungi;Basidiomycota
Otu702	16	Fungi;Basidiomycota;Agaricomycetes;Russulales;Russulaceae;Russula;Russula_nobilis
Otu700	14	Fungi;Ascomycota;Sordariomycetes;Sordariales;Lasiosphaeriaceae;Schizothecium
Otu707	14	Fungi;Ascomycota
Otu1835	2	Unclassified
Otu1834	3	Fungi;Ascomycota;Saccharomycetes;Saccharomycetales;Dipodascaceae
Otu1832	2	Unclassified
Otu1830	4	Fungi;Basidiomycota;Microbotryomycetes;Sporidiobolales;Sporidiobolaceae;Sporobolomyces
Otu993	13	Fungi
Otu991	8	Fungi
Otu999	8	Fungi
Otu1785	3	Fungi;Ascomycota;Eurotiomycetes;Eurotiales;Aspergillaceae;Aspergillus;Aspergillus_ustus
Otu1657	3	Fungi;Ascomycota;Dothideomycetes;Pleosporales;Sporormiaceae;Westerdykella
Otu1653	3	Fungi
Otu1651	10	Fungi;Ascomycota;Sordariomycetes;Sordariales;Chaetomiaceae
Otu2021	2	Fungi;Ascomycota;Eurotiomycetes;Eurotiales;Aspergillaceae;Penicillium;Penicillium_neocrassum
Otu2024	3	Fungi
Otu1221	5	Fungi;Ascomycota;Leotiomycetes
Otu1312	5	Fungi;Ascomycota;Sordariomycetes;Microascales;Microascaceae;Microascus;Microascus_cinereus
Otu1316	5	Fungi;Ascomycota;Leotiomycetes;Helotiales;Helotiaceae;Scytalidium;unidentified
Otu565	25	Fungi
Otu1005	8	Fungi
Otu1003	15	Fungi
Otu1000	27	Fungi;Ascomycota;Eurotiomycetes;Eurotiales;Aspergillaceae;Aspergillus
Otu1001	12	Fungi;Basidiomycota
Otu969	10	Fungi;Ascomycota;Sordariomycetes;Sordariales;Chaetomiaceae;Myceliophthora;unidentified
Otu967	8	Fungi;Basidiomycota
Otu1532	3	Fungi;Chytridiomycota;Spizellomycetes;Spizellomycetales;Spizellomycetaceae;Spizellomyces
Otu698	14	Fungi;Ascomycota
Otu1344	5	Fungi;Mucoromycota;Mucoromycetes;Mucorales;Mucoraceae;Mucor;Mucor_irregularis
Otu1825	2	Fungi;Ascomycota;Sordariomycetes;Coniochaetales;Coniochaetaceae;Coniochaeta;Coniochaeta_fasciculata
Otu1826	5	Fungi
Otu1820	2	Fungi;Ascomycota;Sordariomycetes;Sordariales;Chaetomiaceae
Otu2225	2	Fungi
Otu1645	6	Fungi;Ascomycota;Sordariomycetes
Otu1647	3	Fungi;Ascomycota;Sordariomycetes;Myrmecridiales;Myrmecridiaceae;Myrmecridium;Myrmecridium_schulzeri
Otu1640	5	Fungi;Basidiomycota
Otu1642	3	Fungi
Otu2135	2	Fungi;Ascomycota;Sordariomycetes;Sordariales;Lasiosphaeriaceae
Otu1649	11	Fungi
Otu1251	10	Fungi
Otu1250	8	Fungi;Ascomycota
Otu1255	5	Fungi;Ascomycota;Archaeorhizomycetes;Archaeorhizomycetales;Archaeorhizomycetaceae;Archaeorhizomyces;unidentified
Otu1258	14	Unclassified
Otu1494	4	Fungi;Ascomycota
Otu1493	5	Fungi
Otu1499	4	Fungi;Ascomycota
Otu342	59	Fungi;Ascomycota;Sordariomycetes;Xylariales;Diatrypaceae
Otu512	23	Fungi
Otu515	55	Fungi;Basidiomycota;Agaricomycetes;Cantharellales;Cantharellales_fam_Incertae_sedis;Sistotrema;unidentified
Otu518	27	Fungi;Ascomycota
Otu1072	7	Fungi
Otu1070	8	Fungi
Otu1076	24	Fungi
Otu1074	7	Chromista;unidentified;unidentified;unidentified;unidentified;unidentified;unidentified
Otu738	31	Fungi
Otu1106	10	Fungi
Otu1105	10	Fungi;Ascomycota;Sordariomycetes;Microascales;Microascaceae;Microascus;Microascus_cirrosus
Otu1232	5	Fungi;Ascomycota;Saccharomycetes;Saccharomycetales;Dipodascaceae;Dipodascus;Dipodascus_geotrichum
Otu1818	3	Fungi;Ascomycota;Sordariomycetes;Hypocreales
Otu1815	2	Fungi
Otu1814	2	Fungi;Ascomycota;Dothideomycetes;Capnodiales;Cladosporiaceae;Rachicladosporium
Otu1817	5	Fungi
Otu2233	2	Fungi;Ascomycota;Saccharomycetes;Saccharomycetales;Metschnikowiaceae;Metschnikowia;Metschnikowia_chrysoperlae
Otu1673	8	Fungi
Otu2127	3	Fungi;Chytridiomycota;Spizellomycetes;Spizellomycetales;Spizellomycetaceae;Spizellomyces
Otu2120	3	Rhizaria;Cercozoa;unidentified;unidentified;unidentified;unidentified;unidentified
Otu1634	4	Fungi;Ascomycota;Sordariomycetes;Xylariales;Microdochiaceae
Otu1246	6	Fungi
Otu1249	14	Fungi
Otu1480	4	Fungi
Otu1481	4	Fungi
Otu1486	6	Fungi;Ascomycota;Sordariomycetes;Xylariales;Xylariaceae;Xylaria
Otu1487	4	Fungi;Ascomycota;Dothideomycetes;Pleosporales
Otu1489	7	Fungi;Basidiomycota
Otu2000	3	Fungi;Ascomycota;Dothideomycetes;Dothideomycetes_ord_Incertae_sedis;Eremomycetaceae;Arthrographis;unidentified
Otu595	18	Fungi;Ascomycota;Eurotiomycetes;Chaetothyriales;Herpotrichiellaceae;Coniosporium;Coniosporium_apollinis
Otu1060	15	Fungi;Ascomycota;Saccharomycetes;Saccharomycetales;Saccharomycetales_fam_Incertae_sedis;unidentified;unidentified
Otu1061	8	Fungi
Otu1062	8	Fungi
Otu1063	7	Fungi;Basidiomycota;Agaricomycetes;Cantharellales;Clavulinaceae;Membranomyces;unidentified
Otu1065	7	Fungi
Otu1066	7	Fungi;Ascomycota
Otu720	15	Fungi;Basidiomycota;Agaricomycetes;Cantharellales;Ceratobasidiaceae
Otu723	14	Fungi;Ascomycota;Sordariomycetes;Hypocreales;Cordycipitaceae;Simplicillium;unidentified
Otu1511	4	Fungi
Otu1512	4	Fungi;Ascomycota;Sordariomycetes
Otu1514	4	Fungi;Basidiomycota;Agaricomycetes;Agaricales;Marasmiaceae;Marasmius
Otu1516	6	Rhizaria;Cercozoa;unidentified;unidentified;unidentified;unidentified;unidentified
Otu2209	6	Fungi
Otu2208	3	Fungi
Otu2205	2	Fungi
Otu2206	3	Fungi;Basidiomycota
Otu2200	4	Fungi
Otu2203	3	Fungi
Otu2202	3	Fungi;Ascomycota;Sordariomycetes;Microascales;Microascaceae;Scedosporium;Scedosporium_prolificans
Otu2119	2	Fungi
Otu1667	3	Fungi
Otu1664	3	Fungi
Otu1665	3	Fungi;Ascomycota;Sordariomycetes;Diaporthales;Valsaceae;unidentified;unidentified
Otu1662	6	Fungi
Otu1279	17	Fungi
Otu1276	21	Fungi;Ascomycota;Sordariomycetes;Sordariales;Chaetomiaceae;Thielavia;Thielavia_terrestris
Otu1273	5	Fungi;Basidiomycota;Agaricomycetes
Otu1477	4	Fungi;Basidiomycota;Tremellomycetes;Trichosporonales;Trichosporonaceae;Apiotrichum;Apiotrichum_laibachii
Otu1475	5	Fungi
Otu1470	4	Fungi
Otu1589	4	Fungi;Ascomycota;Dothideomycetes;Pleosporales;Periconiaceae;Periconia;unidentified
Otu1054	10	Fungi
Otu1056	8	Fungi
Otu1053	10	Fungi
Otu1059	11	Fungi
Otu1293	6	Fungi;Ascomycota;Sordariomycetes
Otu1291	5	Fungi;Ascomycota;Sordariomycetes
Otu1299	5	Rhizaria;Cercozoa;unidentified;unidentified;unidentified;unidentified;unidentified
Otu2050	3	Fungi
Otu2052	2	Fungi
Otu1122	10	Fungi
Otu1124	7	Fungi
Otu1129	6	Fungi;Basidiomycota
Otu662	17	Fungi;Ascomycota;Leotiomycetes;Helotiales
Otu887	14	Unclassified
Otu882	11	Fungi;Ascomycota
Otu397	39	Fungi
Otu716	15	Fungi;Ascomycota
Otu711	16	Fungi;Ascomycota
Otu712	20	Fungi;Ascomycota;Pezizomycetes;Pezizales;Pyronemataceae;Scutellinia
Otu249	160	Fungi;Basidiomycota;Agaricomycetes
Otu719	17	Fungi;Ascomycota;Orbiliomycetes;Orbiliales;Orbiliaceae;Dactylellina;Dactylellina_ellipsospora
Otu1871	4	Fungi
Otu1870	5	Fungi
Otu1876	2	Fungi;Ascomycota;Sordariomycetes;Sordariales
Otu1879	2	Fungi;Basidiomycota;Microbotryomycetes;Kriegeriales;Camptobasidiaceae;Glaciozyma;Glaciozyma_martinii
Otu1878	2	Fungi;Ascomycota
Otu2110	2	Fungi
Otu2113	4	Fungi
Otu2115	2	Fungi;Ascomycota;Dothideomycetes;Pleosporales;Sporormiaceae;Preussia;Preussia_pilosella
Otu2218	3	Fungi
Otu1909	3	Fungi
Otu1906	2	Fungi;Ascomycota
Otu1904	4	Fungi;Ascomycota
Otu1903	3	Fungi
Otu1901	2	Fungi
Otu1900	3	Fungi;Basidiomycota
Otu864	11	Fungi
Otu862	12	Fungi
Otu868	11	Fungi;Ascomycota;Sordariomycetes
Otu2105	3	Fungi
Otu2102	2	Fungi
Otu2103	3	Fungi;Ascomycota;Dothideomycetes;Pleosporales;Pleosporaceae;Alternaria;Alternaria_chlamydospora
Otu1613	3	Fungi;Basidiomycota;Tremellomycetes;Tremellales;Tremellaceae;Cryptococcus;Cryptococcus_frias
Otu1611	9	Fungi;Ascomycota;Eurotiomycetes
Otu1726	5	Fungi;Ascomycota;Dothideomycetes
Otu1725	5	Fungi;Ascomycota
Otu1722	3	Fungi;Basidiomycota
Otu1721	6	Fungi
Otu1720	3	Fungi;Ascomycota;Sordariomycetes;Sordariales;Lasiosphaeriaceae;Podospora
Otu1729	5	Fungi
Otu1269	5	Fungi
Otu1261	18	Fungi
Otu1265	5	Fungi
Otu1469	5	Fungi;Basidiomycota;Microbotryomycetes;Microbotryomycetes_ord_Incertae_sedis;Microbotryomycetes_fam_Incertae_sedis;Curvibasidium;Curvibasidium_cygneicollum
Otu1461	4	Fungi
Otu1595	4	Fungi;Ascomycota;Eurotiomycetes;Eurotiales;Trichocomaceae;Talaromyces
Otu1043	8	Fungi
Otu1046	7	Fungi
Otu1045	7	Fungi;Ascomycota
Otu521	22	Fungi;Basidiomycota;Tremellomycetes;Tremellales;Bulleraceae;Genolevuria;unidentified
Otu1286	5	Fungi
Otu1283	5	Fungi
Otu1288	5	Fungi
Otu1289	8	Fungi
Otu1139	6	Fungi;Basidiomycota;Agaricomycetes;Cantharellales;Ceratobasidiaceae
Otu1136	14	Fungi
Otu1134	6	Fungi
Otu1133	7	Fungi;Basidiomycota
Otu673	38	Fungi
Otu895	21	Fungi
Otu670	35	Fungi
Otu387	45	Fungi;Basidiomycota;Agaricomycetes;Russulales;Peniophoraceae;Peniophora;Peniophora_incarnata
Otu256	93	Fungi
Otu258	98	Fungi
Otu1860	2	Fungi;Ascomycota
Otu1868	11	Fungi;Ascomycota;Sordariomycetes;Sordariales;Chaetomiaceae;Chaetomium
Otu1910	2	Fungi;Ascomycota;Pezizomycetes;Pezizales;Pezizaceae;Peziza;Peziza_ostracoderma
Otu1911	2	Fungi
Otu1912	2	Fungi;Ascomycota
Otu874	13	Fungi
Otu876	10	Fungi;Basidiomycota
Otu871	10	Fungi
Otu872	10	Unclassified
Otu878	22	Fungi;Basidiomycota;Agaricomycetes;Agaricales;Bolbitiaceae;Conocybe;Conocybe_crispa
Otu2172	3	Fungi;Ascomycota;Eurotiomycetes;Chaetothyriales;Trichomeriaceae;unidentified;unidentified
Otu2170	2	Fungi;Ascomycota;Sordariomycetes;Sordariales;Chaetomiaceae;Humicola;Humicola_nigrescens
Otu1608	5	Fungi;Mucoromycota;Mucoromycetes;Mucorales;Cunninghamellaceae;Cunninghamella;Cunninghamella_elegans
Otu1600	5	Fungi
Otu1601	3	Fungi
Otu548	28	Fungi
Otu1737	3	Fungi;Ascomycota;Sordariomycetes
Otu1731	3	Fungi
Otu1732	11	Fungi
Otu1738	3	Fungi
Otu941	15	Fungi
Otu944	9	Fungi;Ascomycota;Leotiomycetes;Helotiales;Sclerotiniaceae;Ciboria;Ciboria_shiraiana
Otu1459	4	Fungi;Ascomycota;Sordariomycetes;Sordariales;Chaetomiaceae
Otu762	12	Fungi
Otu1457	4	Fungi
Otu1456	5	Fungi
Otu469	30	Fungi
Otu1143	8	Fungi
Otu1145	11	Fungi
Otu602	23	Fungi;Ascomycota;Dothideomycetes;Pleosporales;Sporormiaceae;Sporormiella;Sporormiella_minima
Otu606	18	Fungi;Ascomycota;Dothideomycetes;Pleosporales;Sporormiaceae;Sporormiella;Sporormiella_australis
Otu1854	5	Unclassified
Otu1850	2	Fungi
Otu286	77	Fungi
Otu280	99	Fungi
Otu1929	2	Fungi;Ascomycota;Sordariomycetes;Xylariales;Diatrypaceae;Monosporascus;unidentified
Otu1858	2	Fungi
Otu840	11	Fungi;Basidiomycota;Agaricomycetes;Agaricales
Otu847	13	Fungi;Basidiomycota;Agaricomycetes
Otu1635	3	Fungi
Otu1583	8	Fungi;Ascomycota
Otu1637	4	Fungi;Basidiomycota;Agaricomycetes;Auriculariales;Exidiaceae;Heterochaete;Heterochaete_delicata
Otu1630	5	Fungi
Otu1633	3	Fungi;Ascomycota
Otu1580	4	Fungi
Otu1584	3	Fungi
Otu2133	2	Fungi;Basidiomycota
Otu2132	4	Fungi
Otu1700	3	Fungi
Otu1709	4	Fungi;Ascomycota;Dothideomycetes;Capnodiales;Teratosphaeriaceae;Fodinomyces;Fodinomyces_uranophilus
Otu1708	4	Fungi;Basidiomycota;Agaricomycetes;Polyporales;Meruliaceae;Phanerochaete;Phanerochaete_sordida
Otu2010	2	Fungi
Otu2011	2	Fungi;Basidiomycota;Agaricomycetes;Cantharellales;Ceratobasidiaceae;Thanatephorus;Thanatephorus_cucumeris
Otu2012	3	Fungi;Basidiomycota;Agaricomycetes;Auriculariales;unidentified;unidentified;unidentified
Otu2013	2	Fungi
Otu1445	10	Fungi
Otu1440	4	Fungi;Mortierellomycota;Mortierellomycetes;Mortierellales;Mortierellaceae;Mortierella;Mortierella_amoeboidea
Otu1441	7	Fungi;Basidiomycota;Agaricomycetes;Cantharellales;Cantharellales_fam_Incertae_sedis;Minimedusa;Minimedusa_polyspora
Otu1448	7	Fungi;Ascomycota;Dothideomycetes;Pleosporales;Phaeosphaeriaceae;Neosulcatispora;Neosulcatispora_strelitziae
Otu1449	13	Fungi;Basidiomycota
Otu531	25	Fungi;Ascomycota;Saccharomycetes;Saccharomycetales;Saccharomycetales_fam_Incertae_sedis;Candida;Candida_inconspicua
Otu1159	8	Fungi;Ascomycota;Sordariomycetes;Xylariales;Diatrypaceae;Monosporascus;unidentified
Otu1152	7	Fungi
Otu1153	6	Fungi
Otu1157	9	Fungi;Ascomycota;Saccharomycetes;Saccharomycetales;Metschnikowiaceae;Clavispora;Clavispora_lusitaniae
Otu619	19	Fungi
Otu611	24	Fungi;Ascomycota
Otu614	20	Fungi;Basidiomycota;Agaricomycetes;Agaricales
Otu616	21	Fungi;Chytridiomycota;Rhizophlyctidomycetes;Rhizophlyctidales;Rhizophlyctidaceae;Rhizophlyctis;Rhizophlyctis_rosea
Otu107	341	Fungi
Otu1840	2	Fungi;Ascomycota;Pezizomycetes;Pezizales;Pyronemataceae;Pulvinula
Otu293	73	Fungi;Ascomycota;Sordariomycetes;Hypocreales
Otu1926	2	Fungi
Otu1937	3	Fungi
Otu1934	3	Fungi;Basidiomycota
Otu1932	4	Fungi
Otu1933	3	Fungi
Otu1938	2	Fungi;Ascomycota;Dothideomycetes;Botryosphaeriales;Botryosphaeriaceae;Phaeobotryon;Phaeobotryon_cupressi
Otu857	12	Fungi;Basidiomycota
Otu850	18	Fungi;Ascomycota;Leotiomycetes;Helotiales;Leotiaceae;Alatospora;Alatospora_acuminata
Otu1622	4	Fungi;Basidiomycota;Tremellomycetes;Tremellales;Tremellaceae;Cryptococcus;unidentified
Otu1621	5	Fungi
Otu2154	2	Fungi;Ascomycota;Sordariomycetes;Hypocreales;Nectriaceae;Fusicolla;Fusicolla_merismoides
Otu2152	4	Fungi;Ascomycota
Otu2028	2	Fungi
Otu1717	4	Fungi;Ascomycota;Dothideomycetes;Pleosporales;Phaeosphaeriaceae;Sclerostagonospora;Sclerostagonospora_phragmiticola
Otu1715	3	Fungi;Ascomycota;Eurotiomycetes;Chaetothyriales;Trichomeriaceae;Knufia;Knufia_mediterranea
Otu1435	9	Fungi
Otu1434	4	Fungi;Basidiomycota
Otu1121	8	Fungi;Basidiomycota
Otu1120	10	Fungi;Ascomycota;Saccharomycetes;Saccharomycetales;Dipodascaceae
Otu400	55	Fungi;Basidiomycota
Otu1389	5	Fungi
Otu1388	11	Fungi;Basidiomycota;Agaricomycetes;Russulales;unidentified;unidentified;unidentified
Otu1387	4	Fungi;Ascomycota;Sordariomycetes;Melanosporales;Melanosporaceae;Melanospora;Melanospora_damnosa
Otu1549	4	Fungi
Otu1547	3	Fungi;Basidiomycota;Agaricomycetes;Russulales;Russulaceae;Russula;Russula_cyanoxantha
Otu1544	3	Fungi;Ascomycota;Leotiomycetes;Helotiales;Myxotrichaceae;Oidiodendron
Otu1543	8	Fungi
Otu1541	3	Fungi;Ascomycota;Sordariomycetes;Hypocreales;Nectriaceae;Fusarium;Fusarium_nematophilum
Otu1540	4	Fungi
Otu2163	3	Fungi;Ascomycota;Dothideomycetes;Capnodiales;Teratosphaeriaceae;Catenulostroma;Catenulostroma_hermanusense
Otu1555	5	Fungi;Ascomycota;Dothideomycetes;Pleosporales;Sporormiaceae;Preussia;unidentified
Otu1552	7	Fungi;Ascomycota;Sordariomycetes;Hypocreales
Otu1090	8	Fungi
Otu1093	8	Fungi
Otu1092	9	Fungi
Otu1094	7	Fungi
Otu1096	9	Fungi;Basidiomycota
Otu1160	10	Fungi;Chytridiomycota;Chytridiomycetes;unidentified;unidentified;unidentified;unidentified
Otu1163	8	Fungi;Basidiomycota;Agaricomycetes
Otu444	33	Fungi;Ascomycota;Leotiomycetes;Erysiphales;Erysiphaceae;Blumeria;Blumeria_graminis
Otu1169	16	Fungi;Ascomycota;Sordariomycetes;Microascales;Microascaceae;Kernia;Kernia_nitida
Otu1367	4	Fungi
Otu1366	5	Fungi
Otu1365	6	Rhizaria;Cercozoa;unidentified;unidentified;unidentified;unidentified;unidentified
Otu1363	5	Fungi;Basidiomycota
Otu1368	7	Fungi;Ascomycota;Sordariomycetes;Xylariales;unidentified;unidentified;unidentified
Otu914	12	Fungi
Otu621	18	Fungi;Ascomycota;Dothideomycetes;Pleosporales;Phaeosphaeriaceae;Phaeosphaeria;unidentified
Otu1941	2	Fungi
Otu829	14	Fungi
Otu822	13	Fungi;Ascomycota;Eurotiomycetes;Eurotiales;Aspergillaceae;Penicillium
Otu820	11	Fungi;Ascomycota;Pezizomycetes;Pezizales;Pyronemataceae;Scutellinia;Scutellinia_scutellata
Otu826	20	Fungi
Otu2147	2	Fungi
Otu2144	2	Fungi
Otu1892	2	Fungi;Ascomycota;Sordariomycetes
Otu1894	2	Fungi
Otu1898	2	Fungi
Otu2036	3	Fungi;Basidiomycota
Otu2037	2	Fungi;Ascomycota;Sordariomycetes;Hypocreales
Otu2033	2	Fungi
Otu2030	2	Unclassified
Otu2038	7	Fungi
Otu1769	3	Fungi;Basidiomycota;Agaricomycetes;Thelephorales;Thelephoraceae;Thelephora;Thelephora_ganbajun
Otu1768	3	Fungi;Ascomycota;Sordariomycetes;Myrmecridiales;Myrmecridiaceae;Myrmecridium
Otu1761	3	Fungi;Ascomycota;Eurotiomycetes;Onygenales;Gymnoascaceae;unidentified;unidentified
Otu1760	3	Fungi
Otu1767	11	Fungi
Otu1422	5	Fungi
Otu1425	4	Fungi
Otu1393	4	Fungi
Otu1390	4	Fungi;Ascomycota
Otu1394	4	Fungi
Otu1083	7	Fungi
Otu1089	7	Fungi;Basidiomycota
Otu589	30	Fungi
Otu1173	9	Fungi
Otu1375	4	Fungi;Basidiomycota;Tremellomycetes;Tremellales;Rhynchogastremataceae;Rhynchogastrema;Rhynchogastrema_noutii
Otu1377	4	Fungi
Otu1371	8	Fungi
Otu905	44	Fungi;Basidiomycota;Agaricomycetes;Polyporales;Meruliaceae;Uncobasidium;unidentified
Otu904	10	Unclassified
Otu901	32	Fungi;Ascomycota;Sordariomycetes;Hypocreales;Clavicipitaceae;Metarhizium;Metarhizium_carneum
Otu637	21	Fungi;Basidiomycota
Otu1952	10	Fungi
Otu1953	6	Fungi;Ascomycota;Dothideomycetes;Pleosporales;Phaeosphaeriaceae;Leptospora;Leptospora_rubella
Otu834	13	Fungi;Basidiomycota
Otu2210	2	Fungi
Otu1888	2	Fungi;Ascomycota;Eurotiomycetes;Chaetothyriales;Trichomeriaceae;Knufia;Knufia_petricola
Otu1889	2	Fungi
Otu1886	2	Fungi;Basidiomycota;Tremellomycetes;Tremellales;Bulleribasidiaceae;Vishniacozyma;Vishniacozyma_dimennae
Otu1884	2	Fungi
Otu1882	2	Fungi
Otu1880	3	Fungi;Ascomycota;Dothideomycetes;Capnodiales;Cladosporiaceae;Rachicladosporium;unidentified
Otu2214	3	Fungi;Basidiomycota
Otu733	16	Fungi;Ascomycota
Otu730	13	Fungi;Ascomycota;Dothideomycetes;Pleosporales;Didymellaceae;Epicoccum;Epicoccum_pimprinum
Otu731	14	Fungi
Otu2043	3	Fungi;Ascomycota;Dothideomycetes;Pleosporales;Periconiaceae;Periconia;Periconia_macrospinosa
Otu2042	3	Fungi;Ascomycota;Sordariomycetes;Hypocreales;Bionectriaceae;Valsonectria;Valsonectria_pulchella
Otu2047	2	Fungi
Otu2044	2	Fungi;Basidiomycota
Otu2069	7	Fungi
Otu1778	7	Fungi;Ascomycota;Dothideomycetes;Pleosporales;Pleosporaceae;Alternaria;Alternaria_longissima
Otu1779	2	Unclassified
Otu1771	3	Fungi;Ascomycota;Leotiomycetes;Helotiales;Helotiales_fam_Incertae_sedis;Leptodontidium;Leptodontidium_trabinellum
Otu1773	3	Fungi;Ascomycota;Sordariomycetes;Hypocreales;Hypocreaceae;unidentified;unidentified
Otu1774	6	Fungi
Otu1775	3	Fungi;Basidiomycota;Agaricomycetes;Polyporales;Coriolaceae;Trametes;Trametes_trogii
Otu1418	5	Fungi;Ascomycota;Pezizomycetes;Pezizales;Pyronemataceae;unidentified;unidentified
Otu1416	5	Fungi
Otu1413	5	Fungi;Basidiomycota
Otu1412	9	Fungi
Otu2194	2	Fungi;Ascomycota;Sordariomycetes;Hypocreales;Nectriaceae
Otu2197	2	Fungi
Otu2196	4	Fungi
Otu2198	2	Fungi
Otu2009	2	Fungi
Otu2216	2	Fungi;Ascomycota;Eurotiomycetes;Eurotiales;Aspergillaceae;Aspergillus;Aspergillus_deflectus
Otu1100	9	Fungi;Ascomycota;Eurotiomycetes;Eurotiales;Trichocomaceae;Talaromyces;Talaromyces_islandicus
Otu1189	18	Fungi
Otu1184	6	Fungi
Otu1345	13	Fungi;Ascomycota;Leotiomycetes;Helotiales;Helotiaceae;Tetracladium
Otu352	60	Fungi
Otu421	33	Fungi
Otu480	48	Fungi
Otu150	247	Fungi;Ascomycota;Sordariomycetes;Hypocreales;Hypocreales_fam_Incertae_sedis;Trichothecium;Trichothecium_roseum
Otu938	14	Fungi
Otu930	11	Fungi;Ascomycota;Eurotiomycetes;Eurotiales;Trichocomaceae;Talaromyces
Otu931	21	Fungi;Ascomycota;Sordariomycetes;Hypocreales;Hypocreales_fam_Incertae_sedis;Acremonium;Acremonium_breve
Otu932	9	Fungi;Basidiomycota;Tremellomycetes;Tremellales;Bulleraceae;Bullera;Bullera_variabilis
Otu1969	2	Fungi
Otu1968	5	Fungi
Otu1961	3	Fungi;Ascomycota;Sordariomycetes;Sordariales;Chaetomiaceae
Otu1963	4	Fungi;Ascomycota
Otu808	12	Fungi;Basidiomycota
Otu2059	4	Fungi
Otu1749	6	Fungi
Otu1748	3	Fungi
Otu1987	4	Fungi
Otu1986	6	Fungi;Ascomycota;Sordariomycetes;Hypocreales
Otu1985	4	Fungi;Basidiomycota;Agaricomycetes
Otu1984	2	Fungi;Ascomycota;Sordariomycetes;Hypocreales;Hypocreales_fam_Incertae_sedis;Acremonium;Acremonium_breve
Otu1402	5	Fungi
Otu1406	5	Fungi;Basidiomycota;Agaricomycetes;Polyporales;Hyphodermataceae;Hyphoderma;Hyphoderma_nudicephalum
Otu1405	10	Fungi
Otu2184	2	Fungi;Ascomycota;Sordariomycetes;Xylariales;Xylariaceae
Otu2183	2	Fungi;Ascomycota;Dothideomycetes;Pleosporales;Periconiaceae;Periconia
Otu2180	2	Fungi
Otu1576	8	Fungi;Ascomycota;Dothideomycetes;Pleosporales;unidentified;unidentified;unidentified
Otu1577	4	Fungi
Otu1574	6	Fungi;Basidiomycota;Tremellomycetes
Otu1572	3	Fungi;Basidiomycota
Otu1570	3	Fungi
Otu1571	3	Fungi;Basidiomycota;Agaricomycetes;Agaricales;Entolomataceae;Entoloma;Entoloma_rusticoides
Otu1579	4	Fungi;Ascomycota;Sordariomycetes;Sordariales;Sordariales_fam_Incertae_sedis;Madurella;unidentified
Otu1198	6	Fungi;Ascomycota;Dothideomycetes;Capnodiales;Neodevriesiaceae;Neodevriesia
Otu1195	7	Fungi;Ascomycota;Sordariomycetes
Otu1190	6	Fungi
Otu1191	6	Fungi
Otu1356	8	Fungi
Otu1352	6	Fungi;Ascomycota
Otu1351	6	Fungi
Otu2162	2	Fungi;Basidiomycota;Agaricomycetes;Polyporales;Meruliaceae;Ceriporia;Ceriporia_lacerata
Otu495	26	Fungi;Ascomycota
Otu922	9	Fungi
Otu1978	2	Fungi;Basidiomycota;Agaricomycetes;Corticiales;Corticiaceae;Corticium;unidentified
Otu1973	2	Fungi;Basidiomycota;Tremellomycetes
Otu1977	7	Fungi;Ascomycota
Otu817	13	Fungi
Otu1503	4	Fungi;Ascomycota;Dothideomycetes;Capnodiales;Mycosphaerellaceae;Periconiella;unidentified
Otu1508	5	Fungi;Ascomycota;Pezizomycetes;Pezizales;Tuberaceae;Tuber;Tuber_indicum
Otu1757	4	Fungi
Otu2065	3	Fungi
Otu2063	9	Fungi;Glomeromycota;unidentified;unidentified;unidentified;unidentified;unidentified
Otu1994	2	Fungi;Ascomycota;Dothideomycetes;Pleosporales
Otu1996	9	Fungi
Otu1990	2	Fungi;Basidiomycota;Tremellomycetes;Tremellales;Bulleribasidiaceae;Hannaella;unidentified
Otu1992	2	Fungi;Ascomycota;Sordariomycetes;Xylariales;Apiosporaceae;Arthrinium;unidentified
Otu1998	2	Fungi
Otu208	153	Fungi;Ascomycota;Sordariomycetes;Sordariales
Otu1509	6	Fungi;Ascomycota;Dothideomycetes
Otu2085	2	Fungi
Otu2083	5	Fungi;Ascomycota;Sordariomycetes;Sordariales;Sordariaceae;unidentified;unidentified
Otu2081	2	Fungi;Basidiomycota;Agaricomycetes;Cantharellales;Ceratobasidiaceae;Waitea;Waitea_circinata
Otu2080	2	Fungi
Otu2088	3	Fungi
