# Supplementary material for: Rhizosphere Microbiomes of Potato Cultivated under Bacillus subtilis Treatment Influence the Quality of Potato Tubers
Source: Int J Mol Sci. 2021 Nov 8;22(21):12065. doi: 10.3390/ijms222112065 (PMC8584837; doi:10.3390/ijms222112065)
Supplement: Supplementary file 1 [file ijms-22-12065-s001.zip › TableS9- The species richness and diversity index of soil bacteria.xlsx]

## Sheet: Sheet1
Table S8 The species richness and diversity index of soil bacteria
Community	Sample ID	OTU number	Alpha diversity
			Chao	Ace	Shannon	Simpson
Bacteria	D1C	4215	4453.09	4462.56	5.97614	0.006821
	D1T	4355	4577.67	4613.7	6.11107	0.005891
	D2C	3798	4107.57	4109.68	5.79581	0.007702
	D2T	4211	4429.07	4446.28	6.05079	0.006178
	D3C	3557	3846.53	3839.34	5.62114	0.009074
	D3T	4198	4424.12	4462.03	5.92395	0.007097
Fungus	D1C	1317	594.24	600.401	3.31949	0.106874
	D1T	1239	613.644	612.79	3.30629	0.110009
	D2C	1201	541.629	541.142	2.94626	0.164393
	D2T	1323	617.972	618.975	3.62413	0.060362
	D3C	1019	469.07	471.059	3.20663	0.10399
	D3T	1318	556.916	554.498	3.77446	0.0524193
